# Supplementary material for: Photosynthetic activity in the heterotrophic plant genus Cuscuta (Convolvulaceae) is modulated by phylogeny and ontogeny
Source: Ann Bot. 2025 Jul 9;137(5):1187–202. doi: 10.1093/aob/mcaf145 (PMC13197604; doi:10.1093/aob/mcaf145)
Supplement: mcaf145_Supplementary_Data [file mcaf145_supplementary_data.zip]

Archive with 9 entries (9 files):
- Appendix S1_fluorescence_raw_data.xlsx
- Appendix S2_pigment_concentration_means.xlsx
- Appendix S3_p-values-fluoresence.xlsx
- Appendix S4_p-values-pigments.xlsx
- Appendix S5_posthoc_dunn_p-values_for_Fig2_fluorescence-clades.xlsx
- Appendix S6_posthoc_dunn_p-values_for_Fig4-5_pigments-clades.xlsx
- Appendix S7_posthoc_dunn_p-values_for_FigS6_fluorescence-Grammica.xlsx
- Appendix S8_posthoc_dunn_p-values_for_FigS2-S3_pigments-Grammica.xlsx
- Supplementary_Table_and_Figures.pdf
