# Supplementary material for: Photosynthetic activity in the heterotrophic plant genus Cuscuta (Convolvulaceae) is modulated by phylogeny and ontogeny
Source: Ann Bot. 2025 Jul 9;137(5):1187–202. doi: 10.1093/aob/mcaf145 (PMC13197604; doi:10.1093/aob/mcaf145)
Supplement: mcaf145_Supplementary_Data [file mcaf145_supplementary_data.zip › Appendix S1_fluorescence_raw_data.xlsx]

## Sheet: Fluorescence Raw Data 20180924
Species	Accession#	Individual	AOI # (Sample per Replicate)	Tissue	Measurement Date	Time	Fo	Fm	Ft	F'm	Fo'	Fv/Fm	φPSII	ΦNPQ	Φf,D	NPQ	1-qP	Comments	exclude
C_epithymum	CUEP	A	1	flower	2018-08-20	15:54:37	0.024	0.026	0.0255	0.0196	0.0184415	0.0769231	-0.30102	0.320251	0.980769	0.326531	6.09277	quantum yields too far from summing to one	exclude
C_polygonorum	1705	B	2	haustorium	2017-12-13	14:59:42	0.0103	0.0113	0.0103	0.0093	0.00861188	0.0884956	-0.107527	0.196022	0.911504	0.215054	2.45323		exclude
C_polygonorum	1705	B	3	haustorium	2017-12-13	14:59:42	0.0088	0.0103	0.0064	0.0059	0.00537517	0.145631	-0.0847458	0.463387	0.621359	0.745763	1.9527		exclude
C_epithymum	CUEP	A	4	flower	2018-08-20	16:09:41	0.0221	0.026	0.0201	0.0186	0.0165151	0.15	-0.0806452	0.307568	0.773077	0.397849	1.71945	ok to 0
C_polygonorum	1705	B	1	haustorium	2017-12-13	14:59:42	0.0157	0.0206	0.0157	0.0147	0.0120224	0.237864	-0.0680272	0.305891	0.762136	0.401361	1.37347	plant was wilted	exclude
C_cephalanthii	1567	A	2	seed	2017-12-21	10:53:16	0.1157	0.3887	0.276	0.2608	0.100962	0.702341	-0.0582822	0.348223	0.710059	0.490414	1.0951	ok to 0
C_epithymum	CUEP	A	4	flower	2018-08-20	15:54:37	0.0294	0.0446	0.0284	0.027	0.0205638	0.340807	-0.0518519	0.415081	0.636771	0.651852	1.21752	ok to 0
C_tasmanica	ss.17.15	D	4	flower	2018-05-29	10:52:34	0.0088	0.0123	0.0108	0.0103	0.00772661	0.284553	-0.0485437	0.170495	0.878049	0.194175	1.1943	other aois had signal	exclude
C_indecora	ss.16.77	B	3	flower	2018-03-23	15:39:17	0.0309	0.0549	0.0466	0.0446	0.0273455	0.437158	-0.044843	0.196027	0.848816	0.230942	1.11591	other aois had signal	exclude
C_indecora	ss.16.77	A	7	seed	2018-01-15	10:19:56	0.0603	0.15	0.123	0.1186	0.0544995	0.598	-0.0370995	0.217099	0.82	0.264755	1.06864	other aoi had signal
C_tasmanica	ss.17.15	D	3	flower	2018-05-29	10:52:34	0.0118	0.0181	0.0152	0.0147	0.0102538	0.348066	-0.0340136	0.194235	0.839779	0.231293	1.11246	other aois had signal	exclude
C_epithymum	CUEP	A	3	flower	2018-08-20	15:54:37	0.0363	0.0515	0.0417	0.0407	0.0305803	0.295146	-0.02457	0.214861	0.809709	0.265356	1.09882	ok to 0
C_indecora	ss.16.77	D	4	fruit	2018-02-16	15:35:35	0.1078	0.4098	0.299	0.2926	0.0975243	0.736945	-0.0218729	0.292249	0.729624	0.400547	1.03281	noisy file; probably shouldn’t use?	exclude
C_sandwichiana	155	C	6	fruit	2018-01-15	09:59:00	0.2113	0.3167	0.2824	0.277	0.192858	0.332807	-0.0194946	0.127799	0.891696	0.143321	1.06418	exclude- too many SPs, measurement is no good	exclude
C_sandwichiana	155	C	4	seed	2018-01-15	09:59:00	0.2574	0.3637	0.3118	0.3059	0.227039	0.292274	-0.0192873	0.161987	0.8573	0.188951	1.07482	exclude- too many SPs, measurement is no good	exclude
C_indecora	ss.16.77	D	3	fruit	2018-02-16	15:35:35	0.0946	0.2093	0.1613	0.1593	0.0828469	0.548017	-0.0125549	0.241891	0.770664	0.313873	1.02616	noisy file; probably shouldn’t use?	exclude
C_californica	ss.17.105	B	2	old	2018-05-29	15:42:33	0.0025	0.0054	0.0034	0.0034	0.0019649	0.537037	0	0.37037	0.62963	0.588235	1
C_cephalanthii	1567	B	4	old	2017-12-13	12:12:56	0.0093	0.0123	0.0088	0.0088	0.00714988	0.243902	0	0.284553	0.715447	0.397727	1
C_cephalanthii	1567	A	6	flower	2017-12-21	10:53:16	0.0284	0.0696	0.0441	0.0441	0.0229784	0.591954	0	0.366379	0.633621	0.578231	1
C_cephalanthii	1567	A	8	flower	2017-12-21	10:53:16	0.0363	0.0809	0.05	0.05	0.0284194	0.551298	0	0.381953	0.618047	0.618	1
C_cephalanthii	1567	A	6	old	2017-12-21	10:20:01	0.0093	0.0118	0.0103	0.0093	0.00767413	0.211864	0	0.234646	0.872881	0.268817	1.61505
C_cephalanthii	1567	D	4	old	2018-03-08	12:10:52	0.0049	0.0083	0.0059	0.0059	0.00395114	0.409639	0	0.289157	0.710843	0.40678	1
C_cephalanthii	1567	E	2	old	2018-03-08	13:10:13	0.0025	0.0025	0.0025	0.0025	0.0025	0	0	0	1	0	*	truly 0 signal
C_cephalanthii	1567	E	3	old	2018-03-08	13:10:13	0.0025	0.0025	0.0025	0.0025	0.0025	0	0	0	1	0	*	truly 0 signal
C_cephalanthii	1567	E	5	old	2018-03-08	13:10:13	0.0083	0.0147	0.0088	0.0088	0.00602079	0.435374	0	0.401361	0.598639	0.670455	1
C_cephalanthii	1567	E	6	old	2018-03-08	13:10:13	0.0078	0.0108	0.0088	0.0083	0.00640638	0	0	0	1	0	*	truly 0 signal
C_indecora	ss.16.77	A	1	young	2017-12-13	13:12:06	0.0059	0.0088	0.0059	0.0093	0.00612062	0	0	0	1	0	*
C_indecora	ss.16.77	A	2	young	2017-12-13	13:12:06	0.0093	0.0191	0.0098	0.0059	0.00445112	0	0	0	1	0	*	truly 0 signal
C_indecora	ss.16.77	A	3	young	2017-12-13	13:12:06	0.0108	0.0206	0.0118	0.0093	0.00659736	0	0	0	1	0	*	truly 0 signal
C_indecora	ss.16.77	A	3	flower	2018-01-15	10:19:56	0.0152	0.0147	0.0137	0.0113	0.0115931	0	0	0	1	0	*	flowers themselves have 0 signal; their stems have a little
C_indecora	ss.16.77	A	4	flower	2018-01-15	10:19:56	0.0162	0.0186	0.0172	0.0147	0.0131593	0	0	0	1	0	*	flowers themselves have 0 signal; their stems have a little
C_indecora	ss.16.77	A	5	flower	2018-01-15	10:19:56	0.0206	0.0211	0.0201	0.0172	0.0168663	0	0	0	1	0	*	flowers themselves have 0 signal; their stems have a little
C_indecora	ss.16.77	C	2	old	2018-01-25	11:51:38	0.0039	0.0064	0.0039	0.0069	0.00408017	0	0	0	1	0	*	truly 0 signal
C_indecora	ss.16.77	C	3	old	2018-01-25	11:51:38	0.0029	0.0034	0.0025	0.0059	0.0045413	0	0	0	1	0	*	truly 0 signal
C_indecora	ss.16.77	C	4	old	2018-01-25	11:51:38	0.0034	0.0034	0.0034	0.0074	0.0074	0	0	0	1	0	*	truly 0 signal
C_indecora	ss.16.77	C	4	flower	2018-03-23	16:45:38	0.0324	0.0402	0.0353	0.0343	0.0284551	0.19403	0	0.151045	0.878109	0.172012	1.17109	0 YPSII
C_indecora	ss.16.77	C	5	flower	2018-03-23	16:45:38	0.0402	0.0583	0.0539	0.0539	0.0380578	0.310463	0	0.0754717	0.924528	0.0816327	1
C_purpurata	1432	A	1	young	2018-05-01	16:41:08	0.0103	0.0083	0.0093	0.0074	0.0089493	0	0	0	1	0	*	truly 0 signal
C_purpurata	1432	A	2	young	2018-05-01	16:41:08	0.0113	0.0093	0.0108	0.0078	0.00915971	0	0	0	1	0	*	truly 0 signal
C_purpurata	1432	A	3	young	2018-05-01	16:41:08	0.0108	0.0088	0.0103	0.0078	0.00933172	0	0	0	1	0	*	truly 0 signal
C_purpurata	1432	B	1	young	2018-05-01	16:13:37	0.0093	0.0074	0.0093	0.0074	0.0093	0	0	0	1	0	*	truly 0 signal
C_purpurata	1432	B	2	young	2018-05-01	16:13:37	0.0108	0.0093	0.0103	0.0088	0.0101315	0	0	0	1	0	*	truly 0 signal
C_purpurata	1432	B	3	young	2018-05-01	16:13:37	0.0074	0.0064	0.0054	0.0044	0.00485065	0	0	0	1	0	*	truly 0 signal
C_purpurata	1432	A	1	haustorium	2018-05-03	15:32:37	0.0039	0.0025	0.0039	0.0025	0.0039	0	0	0	1	0	*	truly 0 signal
C_purpurata	1432	A	2	haustorium	2018-05-03	15:32:37	0.002	0.0015	0.002	0.0015	0.002	0	0	0	1	0	*	truly 0 signal
C_purpurata	1432	A	1	young	2018-05-03	15:28:03	0.0015	0.0015	0.002	0.0015	0.0015	0	0	0	1	0	*	truly 0 signal
C_purpurata	1432	A	2	young	2018-05-03	15:28:03	0.0025	0.0025	0.0025	0.0025	0.0025	0	0	0	1	0	*	truly 0 signal
C_purpurata	1432	A	3	young	2018-05-03	15:28:03	0.0025	0.0025	0.0025	0.0025	0.0025	0	0	0	1	0	*	truly 0 signal
C_purpurata	1432	B	1	haustorium	2018-05-03	15:22:43	0.0015	0.0015	0.0015	0.0015	0.0015	0	0	0	1	0	*	truly 0 signal
C_purpurata	1432	B	2	haustorium	2018-05-03	15:22:43	0.0074	0.0059	0.0064	0.0049	0.00589188	0	0	0	1	0	*	truly 0 signal
C_purpurata	1432	B	3	haustorium	2018-05-03	15:22:43	0.0044	0.0039	0.0044	0.0034	0.00377387	0	0	0	1	0	*	truly 0 signal
C_purpurata	1432	B	4	haustorium	2018-05-03	15:22:43	0.0025	0.002	0.002	0.0015	0.00176471	0	0	0	1	0	*	truly 0 signal
C_purpurata	1432	A	1	flower	2018-05-25	15:24:25	0.0657	0.0632	0.0544	0.0544	0.0562421	0	0	0	1	0	*	truly 0 signal
C_purpurata	1432	A	2	flower	2018-05-25	15:24:25	0.0314	0.0299	0.0309	0.0299	0.0314	0	0	0	1	0	*	truly 0 signal
C_purpurata	1432	A	3	flower	2018-05-25	15:24:25	0.0564	0.0544	0.049	0.0495	0.0511505	0	0	0	1	0	*	truly 0 signal
C_purpurata	1432	A	4	flower	2018-05-25	15:24:25	0.0176	0.0147	0.0152	0.0137	0.0161855	0	0	0	1	0	*	truly 0 signal
C_purpurata	1432	A	5	flower	2018-05-25	15:24:25	0.0338	0.0319	0.0397	0.0397	0.0426862	0	0	0	1	0	*	truly 0 signal
C_purpurata	1432	A	6	flower	2018-05-25	15:24:25	0.0373	0.0348	0.0382	0.0368	0.0396072	0	0	0	1	0	*	truly 0 signal
C_purpurata	1432	B	1	flower	2018-05-25	15:38:31	0.0123	0.0108	0.0113	0.0093	0.0103912	0	0	0	1	0	*	truly 0 signal
C_purpurata	1432	B	2	flower	2018-05-25	15:38:31	0.0113	0.0093	0.0098	0.0083	0.00985701	0	0	0	1	0	*	truly 0 signal
C_purpurata	1432	B	3	flower	2018-05-25	15:38:31	0.0157	0.0147	0.0152	0.0137	0.0145646	0	0	0	1	0	*	truly 0 signal
C_purpurata	1432	B	4	flower	2018-05-25	15:38:31	0.0108	0.0098	0.0098	0.0078	0.00842056	0	0	0	1	0	*	truly 0 signal
C_purpurata	1432	B	5	flower	2018-05-25	15:38:31	0.0137	0.0118	0.0127	0.0113	0.0130306	0	0	0	1	0	*	truly 0 signal
C_purpurata	1432	C	1	haustorium	2018-05-29	14:49:47	0.0108	0.0088	0.0098	0.0078	0.00933172	0	0	0	1	0	*	truly 0 signal
C_purpurata	1432	C	2	haustorium	2018-05-29	14:49:47	0.0162	0.0132	0.0152	0.0132	0.0162	0	0	0	1	0	*	truly 0 signal
C_purpurata	1432	C	3	haustorium	2018-05-29	14:49:47	0.0137	0.0113	0.0123	0.0103	0.0122572	0	0	0	1	0	*	truly 0 signal
C_purpurata	1432	C	4	haustorium	2018-05-29	14:49:47	0.0113	0.0088	0.0108	0.0093	0.012138	0	0	0	1	0	*	truly 0 signal
C_purpurata	1432	C	1	old	2018-05-29	14:39:52	0.0088	0.0064	0.0083	0.0064	0.0088	0	0	0	1	0	*	truly 0 signal
C_purpurata	1432	C	2	old	2018-05-29	14:39:52	0.0103	0.0088	0.0098	0.0078	0.00895607	0	0	0	1	0	*	truly 0 signal
C_purpurata	1432	C	3	old	2018-05-29	14:39:52	0.0093	0.0078	0.0088	0.0069	0.00804834	0	0	0	1	0	*	truly 0 signal
C_purpurata	1432	C	4	old	2018-05-29	14:39:52	0.0137	0.0118	0.0132	0.0108	0.0123702	0	0	0	1	0	*	truly 0 signal
C_purpurata	1432	C	1	young	2018-05-29	14:29:07	0.0108	0.0088	0.0098	0.0083	0.0100565	0	0	0	1	0	*	truly 0 signal
C_purpurata	1432	C	2	young	2018-05-29	14:29:07	0.0123	0.0108	0.0108	0.0088	0.00977091	0	0	0	1	0	*	truly 0 signal
C_purpurata	1432	C	3	young	2018-05-29	14:29:07	0.0127	0.0113	0.0113	0.0093	0.0102279	0	0	0	1	0	*	truly 0 signal
C_purpurata	1432	C	4	young	2018-05-29	14:29:07	0.0113	0.0098	0.0103	0.0088	0.0099909	0	0	0	1	0	*	truly 0 signal
C_purpurata	1432	C	5	young	2018-05-29	14:29:07	0.0162	0.0142	0.0142	0.0123	0.0137728	0	0	0	1	0	*	truly 0 signal
C_purpurata	1432	C	6	young	2018-05-29	14:29:07	0.0137	0.0113	0.0074	0.0059	0.00649398	0	0	0	1	0	*	truly 0 signal
C_purpurata	1432	C	7	young	2018-05-29	14:29:07	0.0157	0.0137	0.0137	0.0118	0.0132543	0	0	0	1	0	*	truly 0 signal
C_purpurata	1432	C	1	flower	2018-06-20	12:44:25	0.0549	0.0534	0.0495	0.0471	0.0482631	0	0	0	1	0	*	truly 0 signal
C_purpurata	1432	C	2	flower	2018-06-20	12:44:25	0.0676	0.0667	0.0598	0.0583	0.0589864	0	0	0	1	0	*	truly 0 signal
C_purpurata	1432	C	3	flower	2018-06-20	12:44:25	0.0387	0.0373	0.0343	0.0324	0.0334511	0	0	0	1	0	*	truly 0 signal
C_purpurata	1432	C	4	flower	2018-06-20	12:44:25	0.0515	0.05	0.0471	0.0456	0.0468443	0	0	0	1	0	*	truly 0 signal
C_purpurata	1432	C	5	flower	2018-06-20	12:44:25	0.0436	0.0422	0.0417	0.0397	0.0409366	0	0	0	1	0	*	truly 0 signal
C_purpurata	1432	C	6	flower	2018-06-20	12:44:25	0.0466	0.0451	0.0456	0.0436	0.0450003	0	0	0	1	0	*	truly 0 signal
C_purpurata	1432	C	7	flower	2018-06-20	12:44:25	0.0353	0.0338	0.0338	0.0324	0.0337758	0	0	0	1	0	*	truly 0 signal
C_sandwichiana	155	-	1	seedling	2018-08-24	12:33:37	0.0044	0.0069	0.0044	0.0044	0.00322979	0.362319	0	0.362319	0.637681	0.568182	1
C_sandwichiana	155	C	11	Corolla	2018-01-15	09:59:00	0.0211	0.0211	0.0142	0.0142	0.0142	0	0	0.327014	0.672986	0.485915	#DIV/0!		exclude
C_sandwichiana	155	A	9	flower	2018-01-15	11:13:48	0.0784	0.1265	0.1157	0.1132	0.0730787	0.380237	0	0.10746	0.914625	0.117491	1.06231	0 YPSII
C_sandwichiana	155	D	2	young	2018-01-25	13:05:39	0.0235	0	0.0221	0	0	0	0	0	1	0	*	0 signal for this AOI; one AOI/sample did have a signal though
C_sandwichiana	155	D	3	young	2018-01-25	13:05:39	0.0221	0	0.0196	0.157	0	0	0	0	1	0	*	0 signal for this AOI; one AOI/sample did have a signal though
C_polygonorum	1705	A	4	old	2018-01-25	09:58:34	0.0059	0.0083	0.0064	0.0059	0.00457664	0	0	0	1	0	*	truly 0 signal
C_compacta	1566	-	1	seedling	2017-11-08	09:46:35	0.1034	0.1593	0.0912	0.0745	0.0594653	0.35091	0	0.651656	0.572505	1.13826	2.11076	0 YPSII
C_compacta	1566	-	2	seedling	2017-11-08	09:46:35	0.1902	0.2975	0.1966	0.1877	0.138429	0.360672	0	0.386576	0.66084	0.584976	1.18063	0 YPSII
C_compacta	1566	E	1	young	2017-11-15	09:59:32	0.0338	0.0809	0.0426	0.0422	0.024437	0.5822	0	0.482903	0.526576	0.917062	1.02252	0 PSII; others have some level of PSII though… just not this one
C_compacta	1566	B	1	haustorium	2017-12-21	11:32:37	0.0221	0.0275	0.0216	0.0211	0.0177687	0	0	0	1	0	*	truly 0 signal
C_compacta	1566	B	2	haustorium	2017-12-21	11:32:37	0.0275	0.0294	0.025	0.0235	0.0222701	0	0	0	1	0	*	truly 0 signal
C_compacta	1566	B	4	old	2017-12-21	11:24:24	0.0181	0.0201	0.0162	0.0157	0.0144526	0	0	0	1	0	*	truly 0 signal
C_compacta	1566	B	2	flower	2018-03-15	15:45:50	0.0157	0.0216	0.0147	0.0142	0.0113869	0	0	0	1	0	*	truly 0 signal
C_compacta	1566	B	3	flower	2018-03-15	15:45:50	0.0108	0.0132	0.0113	0.0103	0.00877791	0	0	0	1	0	*	truly 0 signal
C_compacta	1566	B	4	flower	2018-03-15	15:45:50	0.0147	0.0172	0.0132	0.0118	0.0105671	0	0	0	1	0	*	truly 0 signal
C_compacta	1566	B	5	flower	2018-03-15	15:45:50	0.0284	0.0402	0.0328	0.0319	0.0239902	0	0	0	1	0	*	truly 0 signal
C_denticulata	ss.13.46	-	4	seedling	2018-04-17	13:38:52	0.0309	0.0613	0.0328	0.0328	0.0214883	0.495922	0	0.464927	0.535073	0.868902	1
C_denticulata	ss.13.46	A	2	old	2018-05-29	15:19:24	0.0025	0.0039	0.0029	0.0029	0.00204743	0.358974	0	0.25641	0.74359	0.344828	1
C_epithymum	CUEP	D	1	old	2018-06-20	15:33:30	0.0039	0.0034	0.0039	0.0029	0.00325605	0	0	0	1	0	*
C_epithymum	CUEP	D	2	old	2018-06-20	15:33:30	0.0034	0.0034	0.0039	0.0029	0.0029	0	0	0	1	0	*
C_epithymum	CUEP	D	4	old	2018-06-20	15:33:30	0.0044	0.0039	0.0044	0.0039	0.0044	0	0	0	1	0	*
C_epithymum	CUEP	D	1	young	2018-06-20	14:48:08	0.0152	0.0157	0.0157	0.0162	0.0156682	0	0	0	1	0	*
C_epithymum	CUEP	D	3	young	2018-06-20	14:48:08	0.0118	0.0201	0.0103	0.0162	0.0103388	0	0	0	1	0	*
C_epithymum	CUEP	D	4	young	2018-06-20	14:48:08	0.0098	0.0113	0.0103	0.0118	0.0101739	0	0	0	1	0	*
C_epithymum	CUEP	D	5	young	2018-06-20	14:48:08	0.0152	0.0289	0.0137	0.024	0.0137261	0	0	0	1	0	*
C_epithymum	CUEP	A	6	old	2018-05-25	16:27:35	0.0078	0.0088	0.0074	0.0074	0.00667985	0.113636	0	0.159091	0.840909	0.189189	1
C_epithymum	CUEP	D	5	flower	2018-08-20	17:36:48	0.0103	0.0172	0.0142	0.0142	0.00914324	0.401163	0	0.174419	0.825581	0.211268	1
C_epithymum	CUEP	A	2	flower	2018-08-20	16:09:41	0.0137	0.0123	0.0098	0.0098	0.0106686	-0.113821	0	0.203252	0.796748	0.255102	1	0 Fv/Fm
C_epithymum	CUEP	A	3	flower	2018-08-20	16:09:41	0.0211	0.0275	0.0206	0.0206	0.016786	0.232727	0	0.250909	0.749091	0.334951	1
C_tasmanica	ss.17.15	A	3	young	2017-12-21	11:50:46	0.0113	0.0368	0.0049	0.0083	0.00550044	0	0	0	1	0	*	truly 0 signal
C_tasmanica	ss.17.15	A	2	old	2018-04-17	15:00:16	0.0034	0.0034	0.0034	0.0029	0.0029	0	0	0	1	0	*	truly 0 signal
C_tasmanica	ss.17.15	A	3	old	2018-04-17	15:00:16	0.0049	0.0059	0.0049	0.0049	0.00418986	0.169492	0	0.169492	0.830508	0.204082	1
C_tasmanica	ss.17.15	A	4	old	2018-04-17	15:00:16	0.0034	0.0034	0.0034	0.0034	0.0034	0	0	0	1	0	*	truly 0 signal
C_tasmanica	ss.17.15	A	5	old	2018-04-17	15:00:16	0.0034	0.0034	0.0039	0.0025	0.0025	0	0	0	1	0	*	truly 0 signal
C_tasmanica	ss.17.15	B	3	old	2017-12-21	12:02:39	0.002	0.0015	0.002	0.0015	0.002	0	0	0	1	0	*	truly 0 signal
C_tasmanica	ss.17.15	B	4	old	2017-12-21	12:02:39	0.002	0.0025	0.0025	0.0025	0.002	0.2	0	0	1	0	1
C_tasmanica	ss.17.15	B	4	flower	2018-05-25	12:21:17	0.0338	0.0485	0.0377	0.0377	0.028175	0.303093	0	0.22268	0.77732	0.286472	1
C_tasmanica	ss.17.15	D	5	flower	2018-05-29	10:52:34	0.0078	0.0118	0.0103	0.0103	0.00711507	0.338983	0	0.127119	0.872881	0.145631	1
C_tasmanica	ss.17.15	D	2	old	2018-05-03	13:42:52	0.0093	0.0127	0.0118	0.0118	0.00880805	0.267717	0	0.0708661	0.929134	0.0762712	1
C_tasmanica	ss.17.15	D	3	old	2018-05-03	13:42:52	0.0064	0.0074	0.0069	0.0069	0.00602256	0.135135	0	0.0675676	0.932432	0.0724638	1
C_tasmanica	ss.17.15	D	4	old	2018-05-03	13:42:52	0.0044	0.0059	0.0049	0.0049	0.00381879	0.254237	0	0.169492	0.830508	0.204082	1
C_australis	1382	B	1	haustorium	2017-12-13	15:30:14	0.0441	0.0868	0.0225	0.0225	0.0179858	0.491935	0	0.740783	0.259217	2.85778	1
C_australis	1382	C	1	haustorium	2017-12-13	14:42:33	0.0167	0.0211	0.0025	0.0025	0.00242432	0.208531	0	0.881517	0.118483	7.44	1
C_australis	1382	C	2	haustorium	2017-12-13	14:42:33	0.0088	0.0108	0.0083	0.0074	0.00640291	0	0	0	1	0	*	truly 0 signal
C_australis	1382	C	3	haustorium	2017-12-13	14:42:33	0.0118	0.0147	0.0078	0.0074	0.00658529	0	0	0	1	0	*	truly 0 signal
C_australis	1382	C	5	fruit	2018-01-25	10:33:13	0.0863	0.1779	0.1265	0.1265	0.0720903	0.514896	0	0.288926	0.711074	0.406324	1
C_costaricensis	CUCO	C	3	young	2018-05-25	14:39:54	0.0172	0.0309	0.0025	0.0025	0.00234865	0.443366	0	0.919094	0.0809061	11.36	1
C_gronovii	1707	-	1	seedling	2017-11-02	15:35:31	0.1083	0.4088	0.0034	0.0034	0.00332331	0.735078	0	0.991683	0.00831703	119.235	1
C_gracillima	CUGR	A	1	old	2018-06-20	13:42:37	0.0025	0.0029	0.0029	0.0025	0.00219697	0	0	0	1	0	*	truly 0 signal
C_gracillima	CUGR	A	2	old	2018-06-20	13:42:37	0.0025	0.0029	0.0025	0.002	0.00180124	0	0	0	1	0	*	truly 0 signal
C_gracillima	CUGR	A	4	old	2018-06-20	13:42:37	0.0029	0.0039	0.0025	0.002	0.00169947	0	0	0	1	0	*	truly 0 signal
C_sandwichiana	155	C	7	fruit	2018-01-15	09:59:00	0.1539	0.2995	0.2603	0.2608	0.142996	0.486144	0.00191718	0.128968	0.869115	0.14839	0.995756
C_sandwichiana	155	C	3	seed	2018-01-15	09:59:00	0.1206	0.3103	0.252	0.2534	0.11092	0.611344	0.00552486	0.182358	0.812117	0.224546	0.990174
C_sandwichiana	155	A	8	flower	2018-01-15	11:13:48	0.0672	0.1245	0.0809	0.0814	0.0522634	0.460241	0.00614251	0.344058	0.649799	0.529484	0.982839
C_sandwichiana	155	A	6	fruit	2018-01-15	11:13:48	0.1608	0.326	0.2662	0.2681	0.14532	0.506748	0.00708691	0.176349	0.816564	0.215964	0.984525
C_sandwichiana	155	A	3	seed	2018-01-15	11:13:48	0.0721	0.1559	0.1304	0.1314	0.0663763	0.537524	0.00761035	0.155956	0.836434	0.186454	0.984621
C_cephalanthii	1567	B	12	flower	2017-12-21	10:08:02	0.0466	0.0922	0.0618	0.0623	0.0375029	0.494577	0.00802568	0.321692	0.670282	0.479936	0.979836
C_sandwichiana	155	A	10	flower	2018-01-15	11:13:48	0.0775	0.1353	0.1064	0.1074	0.0674617	0.427199	0.00931099	0.204288	0.786401	0.259777	0.974961
C_sandwichiana	155	C	8	flower	2018-01-15	09:59:00	0.1559	0.2784	0.2196	0.2221	0.136521	0.440014	0.0112562	0.199951	0.788793	0.253489	0.970787
C_sandwichiana	155	A	4	seed	2018-01-15	11:13:48	0.1142	0.3368	0.2529	0.2564	0.103225	0.660926	0.0136505	0.235459	0.750891	0.313573	0.97715
C_compacta	1566	D	6	flower	2018-03-08	11:00:04	0.023	0.0412	0.0289	0.0294	0.0187899	0.441748	0.0170068	0.281537	0.701456	0.401361	0.952875
C_compacta	1566	D	4	flower	2018-03-08	11:00:04	0.0201	0.0387	0.0284	0.0289	0.0170901	0.48062	0.017301	0.248849	0.73385	0.3391	0.957663
C_compacta	1566	D	3	flower	2018-03-08	11:00:04	0.0206	0.0363	0.0279	0.0284	0.0177915	0.432507	0.0176056	0.213799	0.768595	0.278169	0.952868
C_indecora	ss.16.77	B	7	flower	2018-01-25	12:25:31	0.0534	0.1054	0.0745	0.076	0.0446492	0.493359	0.0197368	0.273432	0.706831	0.386842	0.952154
C_gracillima	CUGR	B	2	old	2018-07-06	10:42:14	0.0299	0.0608	0.0225	0.023	0.0165356	0.508224	0.0217391	0.608195	0.370066	1.64348	0.922654
C_cephalanthii	1567	B	3	seed	2017-12-21	10:08:02	0.2039	0.5319	0.3676	0.376	0.175936	0.616657	0.0223404	0.286552	0.691107	0.414628	0.958013
C_indecora	ss.16.77	C	3	flower	2018-03-23	16:45:38	0.0358	0.048	0.0392	0.0402	0.0312742	0.254167	0.0248756	0.158458	0.816667	0.19403	0.887965
C_sandwichiana	155	A	7	fruit	2018-01-15	11:13:48	0.1186	0.274	0.2147	0.2206	0.107352	0.567153	0.0267452	0.189678	0.783577	0.242067	0.947902
C_sandwichiana	155	C	10	Corolla	2018-01-15	09:59:00	0.024	0.025	0.0181	0.0186	0.0180407	0.04	0.0268817	0.249118	0.724	0.344086	0.105966		exclude
C_polygonorum	1705	C	2	haustorium	2017-12-13	11:51:43	0.0417	0.052	0.0324	0.0333	0.0287521	0.198077	0.027027	0.349896	0.623077	0.561562	0.802107
C_polygonorum	1705	C	7	flower	2017-12-13	13:00:53	0.1034	0.1735	0.0951	0.098	0.0708638	0.404035	0.0295918	0.422281	0.548127	0.770408	0.893132
C_indecora	ss.16.77	D	3	flower	2018-02-16	15:35:35	0.0824	0.3039	0.1882	0.1941	0.0714421	0.728858	0.0303967	0.350321	0.619283	0.565688	0.951899
C_compacta	1566	-	2	seedling	2017-11-09	17:36:41	0.077	0.1426	0.074	0.0765	0.0525037	0.460028	0.0326797	0.448386	0.518934	0.864052	0.895817
C_gracillima	CUGR	B	2	haustorium	2018-07-06	10:49:28	0.0716	0.1495	0.0853	0.0882	0.053719	0.52107	0.0328798	0.396552	0.570569	0.695011	0.915896
C_compacta	1566	-	1	seedling	2017-11-09	17:44:53	0.1172	0.2328	0.1279	0.1324	0.0848194	0.496564	0.0339879	0.416613	0.549399	0.758308	0.905424
C_epithymum	CUEP	A	1	flower	2018-08-20	16:09:41	0.0225	0.387	0.0284	0.0294	0.0131797	0.94186	0.0340136	0.892601	0.073385	12.1633	0.938349
C_sandwichiana	155	C	9	flower	2018-01-15	09:59:00	0.0833	0.1765	0.127	0.1319	0.0718361	0.528045	0.0371494	0.243304	0.719547	0.338135	0.91842
C_epithymum	CUEP	D	1	flower	2018-08-20	17:36:48	0.0113	0.0328	0.0255	0.0265	0.0104446	0.655488	0.0377358	0.184825	0.777439	0.237736	0.937716
C_cephalanthii	1567	B	7	old	2017-12-13	12:12:56	0.0123	0.0167	0.0118	0.0123	0.00973507	0.263473	0.0406504	0.252763	0.706587	0.357724	0.805063
C_cephalanthii	1567	A	4	old	2017-12-21	10:20:01	0.0108	0.0157	0.0118	0.0123	0.00907448	0.312102	0.0406504	0.207757	0.751592	0.276423	0.844986
C_polygonorum	1705	C	3	haustorium	2017-12-13	11:51:43	0.0363	0.049	0.0235	0.0245	0.0208523	0.259184	0.0408163	0.479592	0.479592	1	0.725856
C_sandwichiana	155	C	2	seed	2018-01-15	09:59:00	0.1113	0.3142	0.2387	0.249	0.101853	0.645767	0.0413655	0.198927	0.759707	0.261847	0.930002
C_polygonorum	1705	C	9	fruit	2017-12-13	13:00:53	0.1338	0.3289	0.2034	0.2123	0.109365	0.593189	0.0419218	0.339653	0.618425	0.549223	0.913538
C_polygonorum	1705	A	2	old	2018-01-25	09:58:34	0.0093	0.0147	0.0113	0.0118	0.00804859	0.367347	0.0423729	0.18892	0.768707	0.245763	0.866717
C_gracillima	CUGR	B	1	haustorium	2018-07-06	10:49:28	0.0564	0.125	0.052	0.0544	0.0355709	0.5488	0.0441176	0.539882	0.416	1.29779	0.872538
C_sandwichiana	155	-	3	seedling	2018-08-24	12:18:16	0.0083	0.0118	0.0108	0.0113	0.00804947	0.29661	0.0442478	0.040498	0.915254	0.0442478	0.846179
C_sandwichiana	155	A	7	old	2018-01-15	11:31:08	0.0108	0.0142	0.0108	0.0113	0.00903623	0.239437	0.0442478	0.195189	0.760563	0.256637	0.77913
C_polygonorum	1705	C	6	flower	2017-12-13	13:00:53	0.0946	0.2206	0.1235	0.1294	0.0726443	0.57117	0.0455951	0.394568	0.559837	0.704791	0.896046
C_monogyna	CUMO	C	4	seed	2018-01-25	10:50:10	0.0877	0.2529	0.1407	0.1475	0.0702838	0.653223	0.0461017	0.397552	0.556346	0.714576	0.911936
C_cephalanthii	1567	F	8	seed (old)	2018-05-29	12:23:38	0.2132	0.5887	0.3608	0.3784	0.177479	0.637846	0.0465116	0.340613	0.612876	0.555761	0.912404
C_indecora	ss.16.77	D	9	haustorium	2018-03-23	15:04:55	0.0142	0.0284	0.0196	0.0206	0.0119396	0.5	0.0485437	0.261315	0.690141	0.378641	0.884532
C_compacta	1566	-	2	seedling	2017-11-09	17:44:53	0.0843	0.1647	0.0588	0.0618	0.0455125	0.48816	0.0485437	0.594444	0.357013	1.66505	0.81581
C_compacta	1566	-	1	seedling	2017-11-09	17:36:41	0.073	0.1422	0.0559	0.0588	0.0422421	0.486639	0.0493197	0.557572	0.393108	1.41837	0.824857
C_tasmanica	ss.17.15	C	3	young	2018-05-29	13:12:22	0.0417	0.0676	0.0475	0.05	0.0342608	0.383136	0.05	0.247337	0.702663	0.352	0.841161
C_monogyna	CUMO	D	2	haustorium	2018-02-16	16:27:24	0.0745	0.1157	0.0637	0.0672	0.0508628	0.356093	0.0520833	0.397355	0.550562	0.721726	0.785765
C_polygonorum	1705	A	3	old	2018-01-25	09:58:34	0.0132	0.0255	0.0181	0.0191	0.0112489	0.482353	0.052356	0.23784	0.709804	0.335079	0.87263
C_polygonorum	1705	C	8	fruit	2017-12-13	13:00:53	0.1225	0.2147	0.1397	0.1475	0.0972265	0.429436	0.0528814	0.296443	0.650675	0.455593	0.844849
C_californica	ss.17.105	D	8	flower	2018-07-06	14:13:32	0.0368	0.0789	0.0515	0.0544	0.0304118	0.533587	0.0533088	0.293966	0.652725	0.450368	0.879107
C_sandwichiana	155	A	6	old	2018-01-15	11:31:08	0.0093	0.0127	0.0088	0.0093	0.00733603	0.267717	0.0537634	0.253323	0.692913	0.365591	0.745414
C_sandwichiana	155	D	4	old	2018-01-25	13:13:25	0.0152	0.0235	0.0176	0.0186	0.0129871	0.353191	0.0537634	0.1973	0.748936	0.263441	0.82184
C_indecora	ss.16.77	B	3	seed	2018-01-25	12:25:31	0.1206	0.3059	0.224	0.2368	0.108157	0.605754	0.0540541	0.21368	0.732265	0.291807	0.9005
C_cephalanthii	1567	B	7	seed	2017-12-21	10:08:02	0.1539	0.4186	0.2304	0.2436	0.121745	0.632346	0.0541872	0.395407	0.550406	0.718391	0.891675
C_indecora	ss.16.77	E	2	seed	2018-03-23	15:52:37	0.0431	0.0814	0.0495	0.0525	0.0333729	0.470516	0.0571429	0.334749	0.608108	0.550476	0.843155
C_californica	ss.17.105	E	9	flower	2018-07-06	14:26:42	0.0804	0.2113	0.199	0.2113	0.0804	0.619498	0.0582111	0	0.941789	0	0.906035
C_compacta	1566	D	5	flower	2018-03-08	11:00:04	0.0181	0.0309	0.024	0.0255	0.0161026	0.414239	0.0588235	0.164477	0.776699	0.211765	0.840382
C_polygonorum	1705	A	2	seed	2018-01-25	10:20:42	0.1529	0.3348	0.2583	0.2745	0.138959	0.543309	0.0590164	0.169478	0.771505	0.219672	0.880479
C_monogyna	CUMO	C	6	seed	2018-01-25	10:50:10	0.0422	0.1221	0.0843	0.0897	0.0375165	0.654382	0.0602007	0.249382	0.690418	0.361204	0.896519
C_epithymum	CUEP	D	4	flower	2018-08-20	17:36:48	0.0127	0.0348	0.023	0.0245	0.0110107	0.635057	0.0612245	0.277856	0.66092	0.420408	0.888801
C_tasmanica	ss.17.15	A	3	flower	2018-04-17	15:16:54	0.0652	0.2054	0.1446	0.1544	0.0590125	0.682571	0.0634715	0.232536	0.703992	0.330311	0.897261
C_gracillima	CUGR	A	1	haustorium	2018-07-06	13:31:44	0.1529	0.3784	0.0775	0.0828	0.0625986	0.59593	0.0640097	0.731181	0.20481	3.57005	0.737643
C_cephalanthii	1567	G	3	seed (old)	2018-05-29	12:53:01	0.2544	0.5059	0.3559	0.3809	0.218364	0.497134	0.065634	0.230867	0.703499	0.32817	0.846188
C_tasmanica	ss.17.15	A	1	old	2018-04-17	15:00:16	0.0098	0.0172	0.0142	0.0152	0.00911654	0.430233	0.0657895	0.108629	0.825581	0.131579	0.83562
C_cephalanthii	1567	G	4	haustorium	2018-03-04	17:38:33	0.0554	0.0907	0.0407	0.0436	0.0333768	0.389195	0.0665138	0.484754	0.448732	1.08028	0.716332
C_tasmanica	ss.17.15	C	5	flower	2018-06-22	13:42:52	0.0422	0.1314	0.0897	0.0961	0.037747	0.678843	0.0665973	0.250754	0.682648	0.367326	0.890323
C_australis	1382	-	1	seedling	2017-11-02	14:55:01	0.0956	0.3652	0.0814	0.0873	0.0521464	0.738226	0.067583	0.709525	0.222892	3.18328	0.832165
C_cephalanthii	1567	G	4	seed (old)	2018-05-29	12:53:01	0.1407	0.2691	0.202	0.2167	0.124908	0.477146	0.0678357	0.181514	0.75065	0.241809	0.839856
C_cephalanthii	1567	B	11	flower	2017-12-21	10:08:02	0.077	0.1691	0.0946	0.1015	0.0590822	0.544648	0.0679803	0.372587	0.559432	0.66601	0.837332
C_sandwichiana	155	A	5	old	2018-01-15	11:31:08	0.0127	0.0201	0.0137	0.0147	0.0103076	0.368159	0.0680272	0.250381	0.681592	0.367347	0.772336
C_australis	1382	B	2	haustorium	2017-12-13	15:30:14	0.0936	0.25	0.1662	0.1784	0.0813726	0.6256	0.0683857	0.266814	0.6648	0.401345	0.874262
C_indecora	ss.16.77	B	3	fruit	2018-01-25	12:25:31	0.0775	0.2824	0.1971	0.2118	0.0710047	0.725567	0.0694051	0.232649	0.697946	0.333333	0.895593
C_cephalanthii	1567	B	10	flower	2017-12-21	10:08:02	0.0485	0.1059	0.0588	0.0632	0.0370391	0.542021	0.0696203	0.375139	0.555241	0.675633	0.83181
C_monogyna	CUMO	D	1	haustorium	2018-02-16	16:27:24	0.1358	0.2525	0.0907	0.0975	0.0732076	0.462178	0.0697436	0.571048	0.359208	1.58974	0.720077
C_compacta	1566	-	1	seedling	2017-11-02	15:45:51	0.2387	0.5662	0.2088	0.2245	0.145401	0.578418	0.0699332	0.561293	0.368774	1.52205	0.801515
C_denticulata	ss.13.46	C	4	flower	2018-06-20	15:03:14	0.0745	0.1995	0.1358	0.1461	0.0655526	0.626566	0.0704997	0.248799	0.680702	0.365503	0.872125
C_cephalanthii	1567	B	1	haustorium	2017-12-21	10:34:52	0.1642	0.375	0.1922	0.2069	0.121113	0.562133	0.0710488	0.416418	0.512533	0.81247	0.828644
C_indecora	ss.16.77	E	5	flower	2018-03-23	15:52:37	0.0466	0.0779	0.0569	0.0613	0.0401035	0.401797	0.0717781	0.197798	0.730424	0.270799	0.792418
C_cephalanthii	1567	D	2	old	2018-03-08	12:10:52	0.0059	0.0093	0.0064	0.0069	0.00483343	0.365591	0.0724638	0.239364	0.688172	0.347826	0.758053
C_polygonorum	1705	C	11	fruit	2017-12-13	13:00:53	0.15	0.377	0.1971	0.2127	0.114737	0.602122	0.0733427	0.403846	0.522812	0.772449	0.840757
C_monogyna	CUMO	C	2	seed	2018-01-25	10:50:10	0.0588	0.1809	0.1044	0.1127	0.0491352	0.674959	0.0736468	0.349239	0.577114	0.605146	0.869425
C_cephalanthii	1567	A	5	flower	2017-12-21	10:53:16	0.052	0.1544	0.074	0.0799	0.039573	0.663212	0.0738423	0.446883	0.479275	0.932416	0.853696
C_cephalanthii	1567	A	4	seed	2017-12-21	10:53:16	0.0838	0.1912	0.1284	0.1387	0.071876	0.561715	0.074261	0.254191	0.671548	0.378515	0.845864
C_denticulata	ss.13.46	D	4	haustorium	2018-05-29	16:58:54	0.0529	0.1059	0.073	0.0789	0.0451773	0.500472	0.0747782	0.235892	0.68933	0.342205	0.825043
C_australis	1382	C	4	fruit	2018-01-25	10:33:13	0.051	0.1333	0.0789	0.0853	0.0419651	0.617404	0.0750293	0.333073	0.591898	0.56272	0.852313
C_compacta	1566	D	2	flower	2018-03-08	11:00:04	0.0284	0.0652	0.0353	0.0382	0.0217147	0.564417	0.0759162	0.382673	0.541411	0.706806	0.824086
C_tasmanica	ss.17.15	D	1	flower	2018-05-29	10:52:34	0.0142	0.023	0.0181	0.0196	0.0128263	0.382609	0.0765306	0.136513	0.786957	0.173469	0.778555
C_polygonorum	1705	A	5	seed	2018-01-25	10:20:42	0.1333	0.2681	0.2039	0.221	0.120528	0.502797	0.0773756	0.162087	0.760537	0.213122	0.829803
C_tasmanica	ss.17.15	D	1	young	2018-05-03	13:32:11	0.0059	0.0078	0.0059	0.0064	0.00506236	0.24359	0.078125	0.165465	0.75641	0.21875	0.626208
C_gracillima	CUGR	A	3	old	2018-06-20	13:42:37	0.0049	0.0083	0.0059	0.0064	0.00416928	0.409639	0.078125	0.211032	0.710843	0.296875	0.775857
C_cephalanthii	1567	D	14	seed	2018-04-19	17:03:34	0.299	0.6725	0.348	0.3775	0.221902	0.55539	0.0781457	0.404382	0.517472	0.781457	0.810409
C_cephalanthii	1567	B	4	haustorium	2017-12-21	10:34:52	0.1314	0.2495	0.1314	0.1426	0.0942067	0.473347	0.0785414	0.394805	0.526653	0.749649	0.768563
C_sandwichiana	155	D	3	old	2018-01-25	13:13:25	0.0137	0.0221	0.0162	0.0176	0.0118256	0.38009	0.0795455	0.187423	0.733032	0.255682	0.757549
C_denticulata	ss.13.46	C	5	flower	2018-06-20	15:03:14	0.0775	0.2299	0.1745	0.1897	0.0723328	0.662897	0.0801265	0.160848	0.759026	0.211914	0.870492
C_tasmanica	ss.17.15	C	1	flower	2018-06-22	13:42:52	0.0191	0.0392	0.0275	0.0299	0.0165863	0.512755	0.0802676	0.218202	0.701531	0.311037	0.819734
C_denticulata	ss.13.46	-	5	seedling	2018-04-17	13:38:52	0.0284	0.0603	0.0216	0.0235	0.016345	0.529022	0.0808511	0.56094	0.358209	1.56596	0.734451
C_cephalanthii	1567	A	2	seedling	2018-08-24	13:52:40	0.0064	0.027	0.0113	0.0123	0.00498719	0.762963	0.0813008	0.500181	0.418519	1.19512	0.863254
C_polygonorum	1705	C	1	haustorium	2017-12-13	11:51:43	0.0235	0.0338	0.0225	0.0245	0.018593	0.304734	0.0816327	0.252687	0.66568	0.379592	0.661419
Ipomoea_nil	IPNI	E	1	flower	2018-06-20	12:30:52	0.049	0.1373	0.0544	0.0593	0.0333464	0.643117	0.0826307	0.521157	0.396213	1.31535	0.811202
C_cephalanthii	1567	G	2	flower (old)	2018-05-29	12:43:35	0.1466	0.2279	0.152	0.1657	0.118086	0.356735	0.0826795	0.250361	0.666959	0.375377	0.712269
C_cephalanthii	1567	B	2	seed	2017-12-21	10:08:02	0.174	0.5407	0.3044	0.3319	0.144705	0.678195	0.0828563	0.35417	0.562974	0.629105	0.853095
C_denticulata	ss.13.46	D	3	haustorium	2018-05-29	16:58:54	0.0461	0.0917	0.0804	0.0877	0.0450666	0.497274	0.0832383	0.0399896	0.876772	0.04561	0.828773
C_cephalanthii	1567	G	1	flower (old)	2018-05-29	12:43:35	0.2387	0.3368	0.2162	0.2363	0.183414	0.291271	0.0850614	0.273015	0.641924	0.425307	0.619937
C_polygonorum	1705	A	4	seed	2018-01-25	10:20:42	0.0897	0.1882	0.1632	0.1784	0.0874114	0.523379	0.0852018	0.0476356	0.867163	0.0549327	0.832946
C_monogyna	CUMO	A	1	haustorium	2017-12-13	10:35:22	0.0569	0.1176	0.0525	0.0574	0.037746	0.516156	0.0853659	0.468206	0.446429	1.04878	0.750687
C_tasmanica	ss.17.15	B	3	flower	2018-05-25	12:21:17	0.0475	0.1176	0.0735	0.0804	0.0400207	0.596088	0.0858209	0.289179	0.625	0.462687	0.82912
C_tasmanica	ss.17.15	A	4	flower	2018-04-17	15:16:54	0.0441	0.1603	0.125	0.1368	0.0421099	0.724891	0.0862573	0.133955	0.779788	0.171784	0.875383
C_sandwichiana	155	C	13	flower	2018-01-15	09:59:00	0.0676	0.1534	0.0985	0.1078	0.0569787	0.559322	0.0862709	0.271617	0.642112	0.423006	0.817006
C_epithymum	CUEP	C	3	old	2018-05-29	14:05:22	0.048	0.0647	0.051	0.0559	0.0429803	0.258114	0.0876565	0.12409	0.788253	0.157424	0.620734
C_polygonorum	1705	A	6	seed	2018-01-25	10:20:42	0.1386	0.4103	0.2706	0.2966	0.12271	0.662198	0.0876601	0.252822	0.659517	0.383345	0.85048
C_polygonorum	1705	A	4	haustorium	2018-01-25	10:10:26	0.0358	0.0799	0.0505	0.0554	0.0298794	0.55194	0.0884477	0.279512	0.63204	0.442238	0.807998
C_californica	ss.17.105	D	6	young	2018-05-25	12:42:05	0.0127	0.0152	0.0103	0.0113	0.00985744	0.164474	0.0884956	0.233873	0.677632	0.345133	0.30679
C_denticulata	ss.13.46	-	1	seedling	2018-04-17	13:38:52	0.0397	0.1015	0.0348	0.0382	0.0240878	0.608867	0.0890052	0.568138	0.342857	1.65707	0.759073
C_tasmanica	ss.17.15	A	6	flower	2018-04-17	15:16:54	0.0338	0.0961	0.0701	0.077	0.0310878	0.648283	0.0896104	0.180941	0.729448	0.248052	0.849713
C_epithymum	CUEP	D	3	flower	2018-08-20	18:10:01	0.0103	0.024	0.0152	0.0167	0.00867295	0.570833	0.0898204	0.276846	0.633333	0.437126	0.813132
C_tasmanica	ss.17.15	B	7	flower	2018-05-25	12:21:17	0.0284	0.0647	0.0441	0.0485	0.0247685	0.561051	0.0907216	0.227671	0.681607	0.334021	0.814592
C_cephalanthii	1567	G	3	haustorium	2018-03-04	17:38:33	0.1054	0.2534	0.1172	0.1289	0.075192	0.584057	0.090768	0.446722	0.46251	0.965865	0.782155
C_denticulata	ss.13.46	C	10	flower	2018-06-20	15:03:14	0.0618	0.1897	0.1377	0.1515	0.0571089	0.674222	0.0910891	0.183028	0.725883	0.252145	0.8538
C_cephalanthii	1567	B	3	haustorium	2017-12-21	10:34:52	0.0667	0.1025	0.0534	0.0588	0.0449575	0.349268	0.0918367	0.387188	0.520976	0.743197	0.609896
C_tasmanica	ss.17.15	B	3	old	2018-04-17	14:09:31	0.0039	0.0059	0.0049	0.0054	0.00367507	0.338983	0.0925926	0.0768989	0.830508	0.0925926	0.710134
C_tasmanica	ss.17.15	B	4	old	2018-03-15	16:32:42	0.0049	0.0059	0.0049	0.0054	0.0045501	0.169492	0.0925926	0.0768989	0.830508	0.0925926	0.411694
C_gronovii	1707	-	2	seedling	2017-11-02	15:35:31	0.1319	0.5206	0.0294	0.0324	0.0273786	0.746638	0.0925926	0.850934	0.0564733	15.0679	0.402554
C_cephalanthii	1567	B	2	haustorium	2017-12-21	10:34:52	0.1657	0.4441	0.2485	0.274	0.134537	0.626886	0.0930657	0.347376	0.559559	0.620803	0.817156
C_denticulata	ss.13.46	C	9	flower	2018-06-20	15:03:14	0.0446	0.1299	0.0985	0.1088	0.0418157	0.656659	0.0946691	0.147055	0.758276	0.193934	0.846233
C_australis	1382	B	4	haustorium	2017-12-13	15:30:14	0.0902	0.1873	0.1127	0.1245	0.0725712	0.51842	0.0947791	0.303512	0.601708	0.504418	0.772766
C_tasmanica	ss.17.15	C	4	flower	2018-06-22	13:42:52	0.0186	0.0441	0.0333	0.0368	0.017164	0.578231	0.0951087	0.149789	0.755102	0.19837	0.821756
C_tasmanica	ss.17.15	C	6	flower	2018-06-22	13:42:52	0.0294	0.0858	0.0608	0.0672	0.0268532	0.657343	0.0952381	0.196137	0.708625	0.276786	0.841375
C_australis	1382	-	2	seedling	2017-11-02	12:02:09	0.0618	0.2353	0.0235	0.026	0.0198441	0.737357	0.0961538	0.803974	0.0998725	8.05	0.593887
C_costaricensis	CUCO	B	7	young	2018-05-25	14:04:09	0.0078	0.0118	0.0093	0.0103	0.00711507	0.338983	0.0970874	0.114777	0.788136	0.145631	0.686021
C_gracillima	CUGR	B	3	haustorium	2018-07-06	10:49:28	0.1059	0.2853	0.0995	0.1103	0.066649	0.628812	0.0979148	0.55333	0.348756	1.58658	0.752583
C_cephalanthii	1567	D	13	seed	2018-04-19	17:03:34	0.2368	0.5784	0.2441	0.2706	0.161562	0.590595	0.0979305	0.480043	0.422026	1.13747	0.756964
C_polygonorum	1705	D	5	haustorium	2018-07-06	12:10:49	0.077	0.1245	0.0809	0.0897	0.0620996	0.381526	0.0981048	0.252096	0.649799	0.38796	0.681164
C_tasmanica	ss.17.15	B	2	flower	2018-05-25	12:21:17	0.0676	0.1975	0.1299	0.1441	0.0599908	0.657722	0.0985427	0.243736	0.657722	0.370576	0.831172
C_sandwichiana	155	D	2	old	2018-01-25	13:13:25	0.0157	0.024	0.0172	0.0191	0.0134438	0.345833	0.0994764	0.183857	0.716667	0.256545	0.664084
Ipomoea_nil	IPNI	B	2	flower	2018-06-26	16:50:06	0.0485	0.1613	0.075	0.0833	0.0378448	0.699318	0.0996399	0.435388	0.464972	0.936375	0.817403
C_compacta	1566	-	2	seedling	2017-11-02	15:45:51	0.2377	0.6328	0.0397	0.0441	0.0395219	0.624368	0.0997732	0.83749	0.062737	13.3492	0.0389076
C_australis	1382	-	2	seedling	2017-11-02	14:55:01	0.0843	0.3382	0.0529	0.0588	0.0385916	0.750739	0.10034	0.743244	0.156416	4.7517	0.708042
C_indecora	ss.16.77	B	2	flower	2018-03-23	15:39:17	0.1162	0.3108	0.1882	0.2093	0.0983654	0.626126	0.100812	0.293654	0.605534	0.48495	0.809798
C_polygonorum	1705	C	5	old	2017-12-13	11:41:35	0.0407	0.0672	0.0343	0.0382	0.0278807	0.394345	0.102094	0.387489	0.510417	0.759162	0.622067
C_gracillima	CUGR	B	1	old	2018-07-06	10:42:14	0.025	0.0623	0.0294	0.0328	0.01837	0.598716	0.103659	0.424431	0.47191	0.89939	0.764379
C_epithymum	CUEP	A	2	flower	2018-08-20	15:54:37	0.0422	0.0642	0.0422	0.0471	0.0340695	0.342679	0.104034	0.238645	0.657321	0.363057	0.62396
C_denticulata	ss.13.46	B	3	haustorium	2018-06-20	13:19:35	0.052	0.1765	0.125	0.1397	0.048255	0.705382	0.105225	0.186559	0.708215	0.263422	0.839248
C_sandwichiana	155	S2	2	seedling	2017-11-09	18:04:24	0.0338	0.0495	0.0373	0.0417	0.0299719	0.317172	0.105516	0.140949	0.753535	0.18705	0.624833
C_tasmanica	ss.17.15	C	2	flower	2018-06-22	13:42:52	0.0201	0.0569	0.0373	0.0417	0.0178071	0.646749	0.105516	0.238948	0.655536	0.364508	0.815845
C_gracillima	CUGR	A	3	haustorium	2018-07-06	13:31:44	0.1338	0.3377	0.0574	0.0642	0.0497786	0.60379	0.105919	0.724108	0.169973	4.26012	0.528479
C_cephalanthii	1567	A	5	old	2017-12-21	10:20:01	0.0103	0.0181	0.0118	0.0132	0.00850367	0.430939	0.106061	0.242006	0.651934	0.371212	0.701895
C_cephalanthii	1567	A	3	seed	2017-12-21	10:53:16	0.1505	0.4632	0.1853	0.2074	0.107443	0.675086	0.106557	0.493399	0.400043	1.23337	0.778904
C_epithymum	CUEP	D	1	flower	2018-08-20	18:10:01	0.0132	0.0343	0.0201	0.0225	0.0109833	0.61516	0.106667	0.307328	0.586006	0.524444	0.791607
C_australis	1382	B	4	old	2017-12-13	15:17:31	0.0123	0.0221	0.0083	0.0093	0.00696482	0.443439	0.107527	0.516908	0.375566	1.37634	0.571768
C_australis	1382	A	3	old	2018-01-25	11:20:59	0.0074	0.0127	0.0083	0.0093	0.00610047	0.417323	0.107527	0.23893	0.653543	0.365591	0.687454
C_cephalanthii	1567	B	13	flower	2017-12-21	10:08:02	0.0603	0.1422	0.0647	0.0725	0.0428366	0.575949	0.107586	0.437421	0.454993	0.961379	0.737049
C_cephalanthii	1567	G	1	haustorium	2018-03-04	17:38:33	0.1127	0.2525	0.0931	0.1044	0.0690071	0.553663	0.108238	0.52305	0.368713	1.41858	0.680727
C_polygonorum	1705	A	3	seed	2018-01-25	10:20:42	0.1186	0.2074	0.1696	0.1902	0.112768	0.428158	0.108307	0.0739495	0.817743	0.0904311	0.733958
C_monogyna	CUMO	D	3	flower	2018-03-23	16:55:02	0.1696	0.4181	0.2181	0.2446	0.131704	0.594355	0.10834	0.370014	0.521646	0.709321	0.76527
C_cephalanthii	1567	B	4	seed	2017-12-21	10:08:02	0.1755	0.525	0.2583	0.2897	0.138024	0.665714	0.108388	0.399612	0.492	0.81222	0.792979
C_sandwichiana	155	-	1	seedling	2018-08-24	12:18:16	0.0078	0.0167	0.0074	0.0083	0.00529642	0.532934	0.108434	0.448452	0.443114	1.01205	0.700358
C_cephalanthii	1567	B	9	flower	2017-12-21	10:08:02	0.0676	0.173	0.0917	0.1029	0.0533882	0.609249	0.108844	0.361099	0.530058	0.681244	0.773791
C_denticulata	ss.13.46	D	5	haustorium	2018-05-29	16:58:54	0.0681	0.1426	0.0843	0.0946	0.0548171	0.52244	0.108879	0.299956	0.591164	0.5074	0.741095
C_sandwichiana	155	D	2	haustorium	2018-01-25	13:21:03	0.0569	0.0975	0.0638	0.0716	0.046982	0.41641	0.108939	0.236702	0.654359	0.361732	0.683159
C_cephalanthii	1567	D	11	seed	2018-04-19	17:03:34	0.2083	0.5926	0.2603	0.2922	0.153008	0.648498	0.109172	0.451577	0.439251	1.02806	0.77082
Ipomoea_nil	IPNI	B	1	fruit	2018-07-06	13:58:18	0.0627	0.2887	0.124	0.1392	0.0508412	0.78282	0.109195	0.461293	0.429512	1.07399	0.827974
C_cephalanthii	1567	A	9	seed	2017-12-21	10:53:16	0.0941	0.2436	0.1471	0.1652	0.0795218	0.613711	0.109564	0.286577	0.603859	0.474576	0.788744
C_monogyna	CUMO	D	5	flower	2018-03-23	16:55:02	0.1745	0.4152	0.2255	0.2534	0.13758	0.579721	0.110103	0.346786	0.543112	0.638516	0.759109
C_cephalanthii	1567	G	2	haustorium	2018-03-04	17:38:33	0.0794	0.1564	0.0676	0.076	0.0516569	0.492327	0.110526	0.457249	0.432225	1.05789	0.654933
C_polygonorum	1705	A	9	flower	2018-01-25	10:20:42	0.1147	0.2201	0.1608	0.1809	0.103062	0.478873	0.111111	0.158312	0.730577	0.216694	0.741772
C_polygonorum	1705	A	11	flower	2018-01-25	10:20:42	0.1613	0.3172	0.2235	0.2515	0.142386	0.491488	0.111332	0.184065	0.704603	0.261233	0.743389
Ipomoea_nil	IPNI	E	2	flower	2018-06-21	15:58:53	0.0549	0.1652	0.0618	0.0696	0.0376939	0.667676	0.112069	0.513839	0.374092	1.37356	0.755533
C_cephalanthii	1567	D	10	flower	2018-04-03	16:33:24	0.1627	0.4373	0.1941	0.2186	0.118566	0.627944	0.112077	0.444063	0.44386	1.00046	0.755082
C_denticulata	ss.13.46	D	5	haustorium	2018-06-22	16:57:03	0.1123	0.2417	0.1662	0.1873	0.0989473	0.535374	0.112653	0.199717	0.687629	0.290443	0.761184
C_compacta	1566	E	1	haustorium	2017-11-15	10:46:02	0.123	0.2775	0.123	0.1387	0.0852059	0.556757	0.113194	0.443563	0.443243	1.00072	0.70651
C_polygonorum	1705	C	10	fruit	2017-12-13	13:00:53	0.1603	0.3721	0.1926	0.2172	0.122626	0.569202	0.11326	0.369138	0.517603	0.713168	0.739887
C_monogyna	CUMO	A	2	haustorium	2017-12-13	10:35:22	0.0623	0.1446	0.0578	0.0652	0.0408611	0.569156	0.113497	0.48678	0.399723	1.21779	0.69596
C_cephalanthii	1567	G	7	seed (old)	2018-05-29	12:53:01	0.2833	0.5961	0.349	0.3941	0.227807	0.524744	0.114438	0.30009	0.585472	0.51256	0.728792
C_tasmanica	ss.17.15	B	1	young	2018-03-15	16:44:24	0.0064	0.0093	0.0069	0.0078	0.00565201	0.311828	0.115385	0.14268	0.741935	0.192308	0.581004
C_tasmanica	ss.17.15	B	3	young	2018-03-15	16:44:24	0.0059	0.0098	0.0069	0.0078	0.00511102	0.397959	0.115385	0.180534	0.704082	0.25641	0.665301
C_compacta	1566	A	1	haustorium	2017-11-15	12:05:49	0.0971	0.2529	0.098	0.1108	0.0650627	0.616054	0.115523	0.496972	0.387505	1.28249	0.720141
C_cephalanthii	1567	D	1	haustorium	2018-03-04	16:43:17	0.1735	0.7074	0.3735	0.4225	0.148878	0.754736	0.115976	0.356034	0.52799	0.67432	0.820921
C_cephalanthii	1567	B	6	seed	2017-12-21	10:08:02	0.1745	0.5142	0.2515	0.2848	0.13704	0.660638	0.116924	0.393967	0.489109	0.805478	0.774634
C_monogyna	CUMO	C	5	seed	2018-01-25	10:50:10	0.0877	0.2221	0.1181	0.1338	0.0695707	0.605133	0.117339	0.350918	0.531742	0.65994	0.755563
Ipomoea_nil	IPNI	B	1	flower	2018-06-26	16:41:49	0.0583	0.2436	0.1181	0.1338	0.0487296	0.760673	0.117339	0.39785	0.484811	0.820628	0.815447
C_monogyna	CUMO	D	4	flower	2018-03-23	16:55:02	0.1564	0.449	0.2436	0.276	0.128372	0.65167	0.117391	0.34007	0.542539	0.626812	0.78053
C_tasmanica	ss.17.15	A	5	flower	2018-04-17	15:16:54	0.0343	0.0863	0.0593	0.0672	0.0308186	0.602549	0.11756	0.195303	0.687138	0.284226	0.782856
C_australis	1382	-	1	seedling	2017-11-02	12:02:09	0.0529	0.1686	0.0627	0.0711	0.0369862	0.68624	0.118143	0.50997	0.371886	1.37131	0.753765
C_epithymum	CUEP	D	6	seed	2018-08-20	17:50:06	0.0319	0.0725	0.0363	0.0412	0.0239082	0.56	0.118932	0.380378	0.50069	0.759709	0.716629
C_indecora	ss.16.77	D	1	flower	2018-03-23	15:04:55	0.1225	0.3902	0.2392	0.2716	0.107731	0.686058	0.119293	0.267688	0.613019	0.436672	0.802281
C_sandwichiana	155	A	2	young	2018-01-15	10:49:39	0.0127	0.0191	0.0147	0.0167	0.0115923	0.335079	0.11976	0.110606	0.769634	0.143713	0.608437
C_tasmanica	ss.17.15	B	6	flower	2018-05-25	12:21:17	0.0225	0.0554	0.0358	0.0407	0.0196217	0.593863	0.120393	0.233397	0.646209	0.361179	0.767533
C_polygonorum	1705	A	8	flower	2018-01-25	10:20:42	0.0907	0.1912	0.1456	0.1657	0.0845292	0.525628	0.121304	0.11719	0.761506	0.153893	0.752374
C_cephalanthii	1567	D	10	seed	2018-04-19	17:03:34	0.2142	0.723	0.2157	0.2456	0.135924	0.703734	0.121743	0.579917	0.29834	1.94381	0.72738
C_gracillima	CUGR	A	2	haustorium	2018-07-06	13:31:44	0.1088	0.2324	0.0809	0.0922	0.0635557	0.531842	0.12256	0.529334	0.348107	1.52061	0.605507
C_indecora	ss.16.77	D	3	flower	2018-03-23	15:04:55	0.0882	0.3417	0.2054	0.2343	0.0788684	0.741879	0.123346	0.275542	0.601112	0.458387	0.814066
C_tasmanica	ss.17.15	C	3	flower	2018-06-22	13:42:52	0.0387	0.1172	0.0696	0.0794	0.0334428	0.669795	0.123426	0.282718	0.593857	0.476071	0.786758
C_compacta	1566	B	3	old	2017-12-21	11:24:24	0.0142	0.0221	0.0142	0.0162	0.0115072	0.357466	0.123457	0.234009	0.642534	0.364198	0.573815
C_sandwichiana	155	S1	2	seedling	2017-11-09	18:04:24	0.0559	0.1044	0.073	0.0833	0.0492239	0.464559	0.123649	0.177117	0.699234	0.253301	0.697736
C_sandwichiana	155	A	5	fruit	2018-01-15	11:13:48	0.1049	0.2922	0.152	0.1735	0.0842157	0.640999	0.123919	0.355889	0.520192	0.68415	0.759196
C_cephalanthii	1567	B	5	seed	2017-12-21	10:08:02	0.1578	0.4657	0.2005	0.2289	0.116842	0.661155	0.124072	0.445394	0.430535	1.03451	0.746559
Ipomoea_nil	IPNI	A	1	fruit	2018-06-26	17:05:47	0.1059	0.5593	0.2696	0.3078	0.0917113	0.810656	0.124107	0.393862	0.482031	0.817089	0.823221
C_sandwichiana	155	A	1	haustorium	2018-01-15	11:21:16	0.0647	0.1294	0.0853	0.0975	0.0556038	0.5	0.125128	0.215676	0.659196	0.327179	0.708804
C_sandwichiana	155	C	12	Corolla	2018-01-15	09:59:00	0.0147	0.0142	0.0103	0.0118	0.0121432	-0.0352113	0.127119	0.147529	0.725352	0.20339	5.3703		exclude
C_epithymum	CUEP	D	2	flower	2018-08-20	18:10:01	0.0137	0.0402	0.024	0.0275	0.011837	0.659204	0.127273	0.275712	0.597015	0.461818	0.776543
C_gracillima	CUGR	A	1	young	2018-05-29	16:36:34	0.0319	0.0701	0.024	0.0275	0.0187104	0.544936	0.127273	0.530359	0.342368	1.54909	0.601803
C_cephalanthii	1567	D	1	seed	2018-03-04	16:33:24	0.2382	0.7618	0.3578	0.4103	0.187874	0.68732	0.127955	0.402368	0.469677	0.85669	0.763966
C_cephalanthii	1567	A	2	old	2017-12-21	10:20:01	0.025	0.0446	0.0196	0.0225	0.0161231	0.439462	0.128889	0.431649	0.439462	0.982222	0.545236
C_australis	1382	C	4	old	2017-12-13	14:31:06	0.0211	0.0353	0.0196	0.0225	0.0157458	0.402266	0.128889	0.31587	0.555241	0.568889	0.570641
C_denticulata	ss.13.46	C	7	flower	2018-06-20	15:03:14	0.0583	0.1853	0.1324	0.152	0.0545406	0.685375	0.128947	0.156536	0.714517	0.219079	0.798891
C_polygonorum	1705	A	1	haustorium	2018-01-25	10:10:26	0.0544	0.1632	0.0956	0.1098	0.0468113	0.666667	0.129326	0.28489	0.585784	0.486339	0.774563
C_denticulata	ss.13.46	D	1	haustorium	2018-06-22	16:57:03	0.1373	0.3137	0.2108	0.2422	0.12159	0.562321	0.129645	0.198375	0.67198	0.295211	0.739657
C_compacta	1566	A	5	old	2017-11-15	10:28:34	0.0289	0.0446	0.0294	0.0338	0.0239427	0.352018	0.130178	0.21063	0.659193	0.319527	0.553629
C_compacta	1566	E	1	haustorium	2017-11-15	10:56:43	0.2181	0.6642	0.2377	0.274	0.148608	0.671635	0.132482	0.509644	0.357874	1.42409	0.710508
C_polygonorum	1705	C	7	old	2017-12-13	11:41:35	0.0265	0.0461	0.0255	0.0294	0.019977	0.425163	0.132653	0.314202	0.553145	0.568027	0.586118
C_sandwichiana	155	A	2	haustorium	2018-01-15	11:21:16	0.1069	0.2319	0.1569	0.1809	0.0946051	0.539025	0.13267	0.190745	0.676585	0.281924	0.721884
C_monogyna	CUMO	D	2	haustorium	2018-03-08	11:37:26	0.0784	0.1676	0.0672	0.0775	0.0507827	0.53222	0.132903	0.466142	0.400955	1.16258	0.614482
C_denticulata	ss.13.46	C	8	flower	2018-06-20	15:03:14	0.0245	0.0838	0.0637	0.0735	0.0235357	0.707637	0.133333	0.106523	0.760143	0.140136	0.80386
C_epithymum	CUEP	A	3	haustorium	2018-05-25	16:36:01	0.0235	0.0382	0.0221	0.0255	0.0179886	0.384817	0.133333	0.288133	0.578534	0.498039	0.547357
C_tasmanica	ss.17.15	B	8	flower	2018-05-25	12:21:17	0.0328	0.0799	0.0505	0.0583	0.0284699	0.589487	0.133791	0.234169	0.63204	0.370497	0.738519
Ipomoea_nil	IPNI	A	1	young	2018-04-19	11:04:19	0.2456	0.7358	0.225	0.2598	0.152399	0.666214	0.133949	0.560261	0.30579	1.83218	0.67598
C_cephalanthii	1567	F	3	seed (old)	2018-05-29	12:23:38	0.3069	0.6721	0.3289	0.3799	0.227129	0.543372	0.134246	0.376392	0.489362	0.76915	0.666167
C_tasmanica	ss.17.15	B	4	old	2018-04-17	14:09:31	0.0049	0.0083	0.0064	0.0074	0.00457175	0.409639	0.135135	0.0937805	0.771084	0.121622	0.646425
C_monogyna	CUMO	D	2	flower	2018-03-23	16:55:02	0.1735	0.4054	0.2098	0.2426	0.134789	0.572028	0.135202	0.347284	0.517514	0.671063	0.695764
C_cephalanthii	1567	G	3	flower (old)	2018-05-29	12:43:35	0.1216	0.2196	0.1127	0.1304	0.0881938	0.446266	0.135736	0.351058	0.513206	0.684049	0.58063
C_sandwichiana	155	A	2	haustorium	2018-01-25	12:33:35	0.0461	0.0985	0.0623	0.0721	0.0393556	0.53198	0.135922	0.23159	0.632487	0.366158	0.700712
C_cephalanthii	1567	D	6	seed	2018-04-19	17:03:34	0.2064	0.6819	0.2235	0.2588	0.138075	0.697316	0.136399	0.535841	0.327761	1.63485	0.707601
C_cephalanthii	1567	D	3	haustorium	2018-03-04	16:43:17	0.2775	0.8054	0.2265	0.2623	0.161959	0.655451	0.136485	0.582288	0.281227	2.07053	0.643218
C_cephalanthii	1567	D	3	haustorium	2018-03-04	16:43:17	0.2775	0.8054	0.2265	0.2623	0.161959	0.655451	0.136485	0.582288	0.281227	2.07053	0.643218
C_cephalanthii	1567	D	5	old	2018-04-03	16:18:12	0.0284	0.0471	0.0245	0.0284	0.0203289	0.397028	0.137324	0.342506	0.52017	0.658451	0.516796
C_compacta	1566	D	4	seed	2018-03-23	15:29:35	0.0941	0.2108	0.1074	0.1245	0.0718634	0.553605	0.137349	0.353163	0.509488	0.693173	0.675131
C_cephalanthii	1567	D	11	flower	2018-04-03	16:33:24	0.1358	0.3877	0.2118	0.2456	0.112916	0.649729	0.137622	0.316079	0.546299	0.578583	0.745259
Ipomoea_nil	IPNI	B	1	seed	2018-06-26	17:15:03	0.0882	0.3907	0.2632	0.3054	0.0829686	0.774251	0.138179	0.188158	0.673663	0.279306	0.810279
C_cephalanthii	1567	E	4	old	2018-03-08	13:10:13	0.0108	0.0206	0.0118	0.0137	0.00854397	0.475728	0.138686	0.288498	0.572816	0.50365	0.631499
C_compacta	1566	D	1	seed	2018-03-23	16:01:05	0.0596	0.0882	0.0608	0.0706	0.0510075	0.324263	0.13881	0.171847	0.689342	0.249292	0.499809
C_polygonorum	1705	A	2	haustorium	2018-01-25	10:10:26	0.0691	0.1868	0.102	0.1186	0.0569795	0.630086	0.139966	0.313995	0.546039	0.575042	0.730609
C_cephalanthii	1567	D	1	haustorium	2018-03-08	11:59:03	0.077	0.1603	0.0662	0.077	0.0506695	0.519651	0.14026	0.446765	0.412976	1.08182	0.589829
C_cephalanthii	1567	D	3	haustorium	2018-03-08	11:59:03	0.0701	0.1554	0.0716	0.0833	0.0504156	0.548906	0.140456	0.398797	0.460746	0.865546	0.644208
C_monogyna	CUMO	D	1	haustorium	2018-03-08	11:37:26	0.0583	0.1	0.0598	0.0696	0.0464674	0.417	0.140805	0.261195	0.598	0.436782	0.576356
C_polygonorum	1705	C	1	seed	2017-12-13	13:00:53	0.0931	0.1956	0.1225	0.1426	0.0791059	0.524029	0.140954	0.232768	0.626278	0.371669	0.683435
C_indecora	ss.16.77	D	2	flower	2018-03-23	15:04:55	0.1387	0.4289	0.2623	0.3054	0.122659	0.676615	0.141126	0.247309	0.611564	0.404388	0.764146
C_cephalanthii	1567	D	3	flower	2018-04-19	17:03:34	0.0799	0.1838	0.101	0.1176	0.0641917	0.565288	0.141156	0.309333	0.54951	0.562925	0.689187
Ipomoea_nil	IPNI	B	3	flower	2018-07-06	13:42:12	0.0809	0.2598	0.101	0.1176	0.0587709	0.688607	0.141156	0.470083	0.388761	1.20918	0.717827
C_epithymum	CUEP	D	5	seed	2018-08-20	17:50:06	0.0294	0.0627	0.0358	0.0417	0.0237838	0.5311	0.141487	0.28754	0.570973	0.503597	0.670689
C_denticulata	ss.13.46	D	2	haustorium	2018-06-22	16:57:03	0.0701	0.1137	0.077	0.0897	0.0601738	0.383465	0.141583	0.181196	0.677221	0.267559	0.569874
Ipomoea_nil	IPNI	B	1	fruit	2018-06-26	17:15:03	0.0676	0.3745	0.151	0.176	0.0561656	0.819493	0.142045	0.45475	0.403204	1.12784	0.791379
Ipomoea_nil	IPNI	B	1	old	2018-04-19	12:01:28	0.174	0.5936	0.323	0.3765	0.148842	0.706873	0.142098	0.313764	0.544137	0.576627	0.764998
C_tasmanica	ss.17.15	B	9	flower	2018-05-25	12:21:17	0.0696	0.2358	0.1618	0.1887	0.0648241	0.704835	0.142554	0.171271	0.686175	0.249603	0.782847
C_cephalanthii	1567	D	3	old	2018-04-03	16:18:12	0.0338	0.0583	0.0294	0.0343	0.0240456	0.42024	0.142857	0.352855	0.504288	0.699708	0.522157
C_cephalanthii	1567	D	3	seed	2018-03-04	16:33:24	0.2005	0.6971	0.3392	0.3961	0.164538	0.71238	0.143651	0.369762	0.486587	0.759909	0.754278
C_tasmanica	ss.17.15	B	1	flower	2018-05-25	12:21:17	0.0657	0.2088	0.1275	0.149	0.0583334	0.685345	0.144295	0.245073	0.610632	0.401342	0.762867
Ipomoea_nil	IPNI	B	2	seed	2018-06-26	17:15:03	0.0907	0.3828	0.2407	0.2814	0.0835653	0.763062	0.144634	0.226578	0.628788	0.360341	0.794273
C_cephalanthii	1567	D	3	old	2018-03-08	12:10:52	0.0054	0.0093	0.0059	0.0069	0.00449265	0.419355	0.144928	0.220664	0.634409	0.347826	0.584606
Ipomoea_nil	IPNI	E	4	flower	2018-06-23	17:22:41	0.0343	0.1093	0.0436	0.051	0.0252441	0.686185	0.145098	0.456	0.398902	1.14314	0.712687
C_tasmanica	ss.17.15	A	2	flower	2018-04-17	15:16:54	0.0588	0.2176	0.1412	0.1652	0.054158	0.729779	0.145278	0.205824	0.648897	0.317191	0.783866
Ipomoea_nil	IPNI	E	3	flower	2018-06-22	13:28:35	0.0549	0.2015	0.098	0.1147	0.0455155	0.727543	0.145597	0.36805	0.486352	0.756757	0.758617
C_indecora	ss.16.77	B	3	old	2018-01-25	12:10:09	0.0074	0.0137	0.0088	0.0103	0.00628023	0.459854	0.145631	0.212033	0.642336	0.330097	0.626844
C_tasmanica	ss.17.15	B	2	young	2018-03-15	16:44:24	0.0078	0.0142	0.0088	0.0103	0.00645703	0.450704	0.145631	0.234651	0.619718	0.378641	0.609677
C_polygonorum	1705	A	1	seed	2018-01-25	09:58:34	0.1137	0.2039	0.1642	0.1922	0.109967	0.442374	0.145682	0.0490217	0.805297	0.0608741	0.659503
C_sandwichiana	155	C	1	old	2017-12-13	15:46:17	0.0397	0.1098	0.0632	0.074	0.0337895	0.638434	0.145946	0.278462	0.575592	0.483784	0.731413
C_gronovii	1707	-	1	seedling	2017-11-02	15:25:59	0.0539	0.2265	0.0456	0.0534	0.030428	0.762031	0.146067	0.652608	0.201325	3.24157	0.660456
C_cephalanthii	1567	G	2	seed (old)	2018-05-29	12:53:01	0.1858	0.4941	0.2373	0.2784	0.143881	0.623963	0.147629	0.372104	0.480267	0.774784	0.694468
C_australis	1382	A	1	haustorium	2018-01-25	11:30:18	0.027	0.0525	0.0309	0.0363	0.0219599	0.485714	0.14876	0.262668	0.588571	0.446281	0.623435
C_cephalanthii	1567	B	3	haustorium	2017-12-13	12:25:12	0.1039	0.1936	0.0838	0.0985	0.0684386	0.463326	0.149239	0.41791	0.432851	0.965482	0.511001
C_sandwichiana	155	A	3	haustorium	2018-01-15	11:21:16	0.0471	0.0868	0.0613	0.0721	0.0424083	0.457373	0.149792	0.143987	0.706221	0.203883	0.636262
C_monogyna	CUMO	D	5	flower	2018-02-16	15:51:56	0.052	0.1147	0.0613	0.0721	0.0410139	0.546643	0.149792	0.31577	0.534438	0.590846	0.652578
C_cephalanthii	1567	B	5	old	2017-12-13	12:12:56	0.0225	0.0382	0.0221	0.026	0.017628	0.410995	0.15	0.271466	0.578534	0.469231	0.534162
C_indecora	ss.16.77	B	4	fruit	2018-01-25	12:25:31	0.1039	0.3775	0.2412	0.2838	0.095245	0.724768	0.150106	0.210954	0.63894	0.330162	0.774071
C_indecora	ss.16.77	A	3	haustorium	2017-12-13	13:34:11	0.0431	0.1176	0.0583	0.0686	0.034158	0.633503	0.150146	0.354106	0.495748	0.714286	0.700946
C_polygonorum	1705	D	2	haustorium	2018-07-06	12:10:49	0.1319	0.3353	0.1833	0.2157	0.108282	0.606621	0.150209	0.303117	0.546675	0.554474	0.698375
C_tasmanica	ss.17.15	B	5	flower	2018-05-25	12:21:17	0.0387	0.1181	0.0637	0.075	0.0325672	0.672312	0.150667	0.30996	0.539373	0.574667	0.733696
C_californica	ss.17.105	D	3	haustorium	2018-05-25	13:08:20	0.074	0.1941	0.0941	0.1108	0.0575149	0.618753	0.150722	0.364476	0.484802	0.751805	0.686592
C_sandwichiana	155	S2	1	seedling	2017-11-09	17:54:52	0.0475	0.0975	0.0574	0.0676	0.0390791	0.512821	0.150888	0.260394	0.588718	0.442308	0.642367
Ipomoea_nil	IPNI	B	1	flower	2018-06-12	17:26:04	0.0975	0.2681	0.1186	0.1397	0.0730746	0.63633	0.151038	0.40659	0.442372	0.919112	0.683304
C_australis	1382	A	3	haustorium	2018-01-25	11:30:18	0.0324	0.0618	0.0191	0.0225	0.0169126	0.475728	0.151111	0.539827	0.309061	1.74667	0.391485
C_polygonorum	1705	A	3	haustorium	2018-01-25	11:10:26	0.0235	0.0495	0.0275	0.0324	0.0187916	0.525253	0.151235	0.29321	0.555556	0.527778	0.639929
C_polygonorum	1705	S	1	seedling	2017-11-09	18:13:19	0.0618	0.174	0.0853	0.1005	0.0490572	0.644828	0.151244	0.358526	0.49023	0.731343	0.704526
C_californica	ss.17.105	D	7	flower	2018-07-06	14:13:32	0.0534	0.1167	0.0578	0.0681	0.0402546	0.542416	0.151248	0.353465	0.495287	0.713656	0.630101
C_cephalanthii	1567	D	13	flower	2018-04-03	16:33:24	0.2049	0.6637	0.3373	0.398	0.169886	0.691276	0.152513	0.339276	0.508212	0.667588	0.733905
C_epithymum	CUEP	A	2	haustorium	2018-05-25	16:36:01	0.0201	0.0397	0.0216	0.0255	0.0156794	0.493703	0.152941	0.302978	0.544081	0.556863	0.602876
C_australis	1382	C	3	old	2017-12-13	14:31:06	0.0333	0.0569	0.0299	0.0353	0.0245195	0.414763	0.152975	0.321542	0.525483	0.611898	0.499098
C_epithymum	CUEP	D	6	flower	2018-08-20	17:36:48	0.0157	0.0451	0.0299	0.0353	0.0143164	0.651885	0.152975	0.184054	0.662971	0.27762	0.742656
C_cephalanthii	1567	B	8	seed	2017-12-21	10:08:02	0.1314	0.3618	0.1436	0.1696	0.0930872	0.636816	0.153302	0.449794	0.396904	1.13325	0.660188
C_compacta	1566	D	2	seed	2018-03-23	15:29:35	0.101	0.2074	0.1029	0.1216	0.0751706	0.513018	0.153783	0.350074	0.496143	0.705592	0.597238
Ipomoea_nil	IPNI	B	1	fruit	2018-05-25	17:19:57	0.1539	0.6118	0.302	0.3569	0.130461	0.748447	0.153825	0.35255	0.493625	0.714206	0.75755
C_californica	ss.17.105	D	3	flower	2018-07-06	14:13:32	0.077	0.2152	0.1225	0.1451	0.0656514	0.642193	0.155755	0.275007	0.569238	0.483115	0.715539
C_sandwichiana	155	A	1	young	2018-01-15	10:49:39	0.0132	0.0211	0.0157	0.0186	0.0121762	0.374408	0.155914	0.10001	0.744076	0.134409	0.548556
C_denticulata	ss.13.46	A	5	old	2018-05-29	15:19:24	0.0049	0.0088	0.0054	0.0064	0.00405358	0.443182	0.15625	0.230114	0.613636	0.375	0.573818
C_epithymum	CUEP	A	5	old	2018-05-25	16:27:35	0.0054	0.0083	0.0054	0.0064	0.00452584	0.349398	0.15625	0.193148	0.650602	0.296875	0.466426
C_californica	ss.17.105	E	8	flower	2018-07-06	14:26:42	0.125	0.3971	0.2123	0.2525	0.105908	0.685218	0.159208	0.306166	0.534626	0.572673	0.725769
C_polygonorum	1705	D	3	haustorium	2018-07-06	12:10:49	0.0784	0.1632	0.0946	0.1127	0.0645129	0.519608	0.160603	0.25974	0.579657	0.448092	0.62438
Ipomoea_nil	IPNI	B	4	seed	2018-07-06	13:58:18	0.098	0.4691	0.3113	0.3711	0.0928761	0.791089	0.161143	0.175246	0.663611	0.26408	0.785065
C_tasmanica	ss.17.15	B	2	old	2018-04-17	14:09:31	0.0064	0.0108	0.0078	0.0093	0.00584166	0.407407	0.16129	0.116487	0.722222	0.16129	0.566266
C_gracillima	CUGR	A	4	young	2018-05-29	16:36:34	0.0142	0.0275	0.0078	0.0093	0.00706286	0.483636	0.16129	0.555073	0.283636	1.95699	0.329502
C_indecora	ss.16.77	E	3	seed	2018-03-23	15:52:37	0.0475	0.0848	0.0534	0.0637	0.0400661	0.439858	0.161695	0.208588	0.629717	0.33124	0.564186
C_cephalanthii	1567	G	5	seed (old)	2018-05-29	12:53:01	0.2922	0.6211	0.274	0.327	0.205323	0.529544	0.16208	0.396768	0.441153	0.899388	0.56442
C_cephalanthii	1567	A	3	old	2017-12-21	10:20:01	0.0201	0.0353	0.0201	0.024	0.0158505	0.430595	0.1625	0.268095	0.569405	0.470833	0.52144
C_cephalanthii	1567	G	5	old	2018-04-03	17:27:45	0.0093	0.0167	0.0103	0.0123	0.0077551	0.443114	0.162602	0.220632	0.616766	0.357724	0.559947
C_sandwichiana	155	C	1	haustorium	2017-12-13	15:55:12	0.1451	0.3789	0.1608	0.1922	0.105759	0.617049	0.163371	0.412242	0.424386	0.971384	0.636748
C_californica	ss.17.105	D	4	flower	2018-07-06	14:13:32	0.0569	0.1446	0.075	0.0897	0.0458561	0.606501	0.16388	0.317448	0.518672	0.61204	0.664719
C_australis	1382	A	4	old	2018-01-25	11:20:59	0.0108	0.0196	0.0127	0.0152	0.00931431	0.44898	0.164474	0.187567	0.647959	0.289474	0.575241
C_polygonorum	1705	A	10	flower	2018-01-25	10:20:42	0.1456	0.3431	0.2182	0.2613	0.128526	0.575634	0.164945	0.199089	0.635966	0.31305	0.675389
C_sandwichiana	155	D	1	haustorium	2018-01-25	13:21:03	0.0681	0.1441	0.0912	0.1093	0.0591933	0.527412	0.165599	0.201507	0.632894	0.31839	0.638771
C_monogyna	CUMO	B	2	haustorium	2017-12-13	11:08:41	0.0608	0.1819	0.0642	0.077	0.0417766	0.66575	0.166234	0.480825	0.352941	1.36234	0.636605
C_cephalanthii	1567	B	2	haustorium	2017-12-13	12:25:12	0.0505	0.1245	0.0637	0.0765	0.0402548	0.594378	0.16732	0.321033	0.511647	0.627451	0.64685
C_monogyna	CUMO	B	1	haustorium	2017-12-13	11:08:41	0.0755	0.2196	0.0706	0.0848	0.0488192	0.656193	0.167453	0.511054	0.321494	1.58962	0.605345
C_gracillima	CUGR	A	5	haustorium	2018-07-06	13:31:44	0.1294	0.2863	0.1118	0.1343	0.085608	0.548027	0.167535	0.441965	0.390499	1.13179	0.537912
C_indecora	ss.16.77	B	1	flower	2018-03-23	15:39:17	0.0809	0.202	0.1289	0.1549	0.0721177	0.599505	0.16785	0.194031	0.638119	0.304067	0.685923
C_tasmanica	ss.17.15	D	1	haustorium	2018-05-03	13:52:11	0.0721	0.2637	0.1672	0.201	0.0664339	0.726583	0.168159	0.197787	0.634054	0.31194	0.748822
Ipomoea_nil	IPNI	B	3	seed	2018-07-06	13:58:18	0.0868	0.4118	0.2765	0.3324	0.0826392	0.789218	0.168171	0.160387	0.671442	0.238869	0.776186
C_sandwichiana	155	-	2	seedling	2018-08-24	12:33:37	0.0059	0.0118	0.0069	0.0083	0.00487264	0.5	0.168675	0.24658	0.584746	0.421687	0.591523
C_compacta	1566	B	2	old	2017-12-21	11:24:24	0.0157	0.0245	0.0167	0.0201	0.0137686	0.359184	0.169154	0.149213	0.681633	0.218905	0.462997
C_sandwichiana	155	C	3	old	2017-12-13	15:46:17	0.0324	0.0598	0.0358	0.0431	0.0267783	0.458194	0.169374	0.231964	0.598662	0.387471	0.552742
C_denticulata	ss.13.46	D	4	old	2018-06-22	16:47:32	0.0279	0.0652	0.0407	0.049	0.0244421	0.572086	0.169388	0.206379	0.624233	0.330612	0.662023
C_sandwichiana	155	-	2	seedling	2018-08-24	12:18:16	0.0078	0.0152	0.0098	0.0118	0.00679526	0.486842	0.169492	0.185772	0.644737	0.288136	0.600379
C_australis	1382	C	2	old	2017-12-13	14:31:06	0.048	0.0784	0.0436	0.0525	0.0368652	0.387755	0.169524	0.274354	0.556122	0.493333	0.430757
C_australis	1382	B	3	haustorium	2017-12-13	15:30:14	0.1225	0.3466	0.1324	0.1598	0.0866858	0.646567	0.171464	0.446539	0.381997	1.16896	0.625244
Ipomoea_nil	IPNI	A	1	seed	2018-06-26	16:57:58	0.0765	0.4245	0.274	0.3309	0.0727895	0.819788	0.171955	0.182579	0.645465	0.282865	0.779552
C_tasmanica	ss.17.15	A	1	flower	2018-04-17	15:16:54	0.026	0.0642	0.0426	0.0515	0.0236392	0.595016	0.172816	0.163633	0.663551	0.246602	0.680555
C_cephalanthii	1567	D	2	flower	2018-04-19	17:03:34	0.0529	0.1186	0.0559	0.0676	0.0395808	0.553963	0.173077	0.355591	0.471332	0.754438	0.582429
C_costaricensis	CUCO	B	4	old	2018-05-25	14:16:35	0.0152	0.0255	0.0162	0.0196	0.0128876	0.403922	0.173469	0.191236	0.635294	0.30102	0.493478
C_indecora	ss.16.77	A	1	haustorium	2017-12-13	13:34:11	0.0353	0.1044	0.0441	0.0534	0.0266833	0.661877	0.174157	0.403429	0.422414	0.955056	0.651903
C_cephalanthii	1567	F	5	old	2018-03-23	16:26:33	0.0284	0.0559	0.0275	0.0333	0.0211183	0.49195	0.174174	0.333876	0.49195	0.678679	0.523874
C_monogyna	CUMO	D	1	flower	2018-03-23	16:55:02	0.1569	0.3951	0.1926	0.2333	0.123019	0.602885	0.174453	0.338075	0.487472	0.693528	0.630942
C_polygonorum	1705	B	3	old	2017-12-13	14:09:18	0.0284	0.0549	0.0279	0.0338	0.0214675	0.482696	0.174556	0.317247	0.508197	0.62426	0.521591
C_sandwichiana	155	A	3	young	2018-01-15	10:49:39	0.0103	0.0162	0.0113	0.0137	0.00922921	0.364198	0.175182	0.127287	0.697531	0.182482	0.463183
C_monogyna	CUMO	C	2	haustorium	2018-01-25	10:58:25	0.0422	0.1211	0.0618	0.075	0.0347556	0.651528	0.176	0.313678	0.510322	0.614667	0.672004
Ipomoea_nil	IPNI	B	2	seed	2018-07-06	13:58:18	0.0868	0.424	0.2794	0.3392	0.0825739	0.795283	0.176297	0.164741	0.658962	0.25	0.766976
C_polygonorum	1705	B	2	old	2017-12-13	14:09:18	0.0319	0.0574	0.027	0.0328	0.0225153	0.444251	0.176829	0.352787	0.470383	0.75	0.436053
Ipomoea_nil	IPNI	E	1	seed	2018-05-25	15:55:26	0.074	0.3333	0.2186	0.2657	0.0700434	0.777978	0.177268	0.166867	0.655866	0.254422	0.759272
C_gracillima	CUGR	C	2	old	2018-07-06	13:05:03	0.0681	0.1593	0.05	0.0608	0.0402347	0.572505	0.177632	0.508495	0.313873	1.62007	0.474845
C_epithymum	CUEP	A	5	haustorium	2018-05-25	16:36:01	0.0289	0.052	0.0294	0.0358	0.0230924	0.444231	0.178771	0.255844	0.565385	0.452514	0.496364
C_gracillima	CUGR	A	4	haustorium	2018-07-06	13:31:44	0.0809	0.1691	0.0471	0.0574	0.0418956	0.521585	0.179443	0.542024	0.278533	1.94599	0.335674
C_tasmanica	ss.17.15	D	2	flower	2018-05-29	10:52:34	0.024	0.0623	0.0402	0.049	0.021728	0.614767	0.179592	0.175143	0.645265	0.271429	0.677324
C_cephalanthii	1567	D	2	haustorium	2018-03-08	11:59:03	0.0716	0.1588	0.0603	0.0735	0.0470042	0.549118	0.179592	0.440685	0.379723	1.16054	0.501808
C_australis	1382	A	2	haustorium	2018-01-25	11:30:18	0.0392	0.0882	0.0201	0.0245	0.0181856	0.555556	0.179592	0.592517	0.227891	2.6	0.303184
Ipomoea_nil	IPNI	C	1	young	2018-04-19	12:29:01	0.1946	0.6735	0.2235	0.2725	0.136543	0.711062	0.179817	0.488335	0.331849	1.47156	0.639591
C_compacta	1566	A	1	haustorium	2017-11-15	12:14:15	0.1529	0.4426	0.151	0.1843	0.103021	0.654541	0.180684	0.47815	0.341166	1.40152	0.590301
C_cephalanthii	1567	D	14	flower	2018-04-03	16:33:24	0.1127	0.3868	0.1662	0.2029	0.0891557	0.708635	0.180877	0.389443	0.429679	0.906358	0.677347
C_sandwichiana	155	A	1	haustorium	2018-01-25	12:33:35	0.098	0.2275	0.1103	0.1348	0.0756036	0.569231	0.181751	0.333414	0.484835	0.687685	0.586123
C_cephalanthii	1567	B	8	old	2017-12-13	12:12:56	0.024	0.0417	0.0225	0.0275	0.0185016	0.42446	0.181818	0.278613	0.539568	0.516364	0.444348
C_cephalanthii	1567	G	3	old	2018-04-03	17:27:45	0.0108	0.0206	0.0108	0.0132	0.00834679	0.475728	0.181818	0.29391	0.524272	0.560606	0.505482
C_monogyna	CUMO	A	1	haustorium	2017-12-13	10:35:22	0.0505	0.1314	0.0485	0.0593	0.0344174	0.615677	0.182125	0.448773	0.369102	1.21585	0.565961
C_denticulata	ss.13.46	D	2	haustorium	2018-05-29	16:58:54	0.0456	0.1029	0.0525	0.0642	0.0359868	0.556851	0.182243	0.307553	0.510204	0.602804	0.585301
C_cephalanthii	1567	B	1	haustorium	2017-12-13	12:25:12	0.1039	0.25	0.0946	0.1157	0.0700885	0.5844	0.182368	0.439232	0.3784	1.16076	0.537398
C_denticulata	ss.13.46	D	3	haustorium	2018-06-22	16:57:03	0.0456	0.0858	0.0549	0.0672	0.0397523	0.468531	0.183036	0.177104	0.63986	0.276786	0.551875
C_cephalanthii	1567	D	2	haustorium	2018-03-04	16:43:17	0.2794	0.8191	0.2667	0.3265	0.184467	0.658894	0.183155	0.491244	0.325601	1.50873	0.578972
C_cephalanthii	1567	D	2	haustorium	2018-03-04	16:43:17	0.2794	0.8191	0.2667	0.3265	0.184467	0.658894	0.183155	0.491244	0.325601	1.50873	0.578972
Ipomoea_nil	IPNI	E	5	flower	2018-07-06	13:49:54	0.0868	0.275	0.0877	0.1074	0.0581552	0.684364	0.183426	0.497664	0.318909	1.56052	0.599958
C_polygonorum	1705	C	6	old	2017-12-13	11:41:35	0.0206	0.0417	0.024	0.0294	0.0170717	0.505995	0.183673	0.240787	0.57554	0.418367	0.561983
C_costaricensis	CUCO	B	6	haustorium	2018-05-25	14:25:32	0.0475	0.1015	0.048	0.0588	0.0354519	0.53202	0.183673	0.34342	0.472906	0.72619	0.537435
C_sandwichiana	155	D	3	haustorium	2018-01-25	13:21:03	0.0632	0.1598	0.0828	0.1015	0.0515008	0.604506	0.184236	0.297616	0.518148	0.574384	0.625994
C_cephalanthii	1567	F	7	seed (old)	2018-05-29	12:23:38	0.2804	0.6225	0.2618	0.3211	0.197075	0.549558	0.184678	0.39476	0.420562	0.938648	0.521869
C_gracillima	CUGR	C	4	young	2018-07-06	12:55:48	0.0451	0.1098	0.0191	0.0235	0.0179796	0.589253	0.187234	0.638813	0.173953	3.67234	0.20296
C_monogyna	CUMO	D	2	flower	2018-02-16	15:51:56	0.075	0.2353	0.0966	0.1191	0.0572091	0.681258	0.188917	0.400543	0.41054	0.975651	0.636457
C_sandwichiana	155	C	2	old	2017-12-13	15:46:17	0.0338	0.0701	0.0382	0.0471	0.0273584	0.517832	0.18896	0.266105	0.544936	0.488323	0.549176
Ipomoea_nil	IPNI	E	1	young	2018-04-19	15:22:18	0.223	0.7132	0.2127	0.2623	0.145041	0.687325	0.189096	0.51267	0.298233	1.71902	0.577005
C_tasmanica	ss.17.15	D	2	haustorium	2018-05-03	13:52:11	0.0642	0.2539	0.1642	0.2025	0.0603281	0.747145	0.189136	0.164153	0.646711	0.253827	0.730608
C_monogyna	CUMO	D	3	haustorium	2018-03-08	11:37:26	0.0745	0.1363	0.0804	0.0993	0.0618944	0.453412	0.190332	0.219792	0.589875	0.372608	0.494728
C_polygonorum	1705	A	7	flower	2018-01-25	10:20:42	0.0814	0.1853	0.125	0.1544	0.0748221	0.560712	0.190415	0.135004	0.674582	0.20013	0.630551
C_californica	ss.17.105	D	2	flower	2018-07-06	14:13:32	0.075	0.1784	0.1103	0.1363	0.0663803	0.579596	0.190756	0.190971	0.618274	0.308877	0.628145
C_cephalanthii	1567	D	8	seed	2018-04-19	17:03:34	0.1358	0.3838	0.1412	0.1745	0.0953388	0.64617	0.190831	0.441269	0.3679	1.19943	0.579339
C_compacta	1566	D	3	seed	2018-03-23	15:29:35	0.1186	0.2838	0.1309	0.1618	0.090183	0.5821	0.190977	0.347783	0.46124	0.754017	0.568538
C_costaricensis	CUCO	C	2	haustorium	2018-05-25	15:09:23	0.0907	0.2	0.0809	0.1	0.0624011	0.5465	0.191	0.4045	0.4045	1	0.492006
C_tasmanica	ss.17.15	B	1	haustorium	2018-04-17	14:21:56	0.0093	0.0319	0.0127	0.0157	0.00714933	0.708464	0.191083	0.410798	0.398119	1.03185	0.64915
Ipomoea_nil	IPNI	D	1	young	2018-04-19	13:07:38	0.2044	0.7191	0.2294	0.2838	0.142342	0.715756	0.191684	0.489306	0.31901	1.53383	0.615434
C_polygonorum	1705	D	3	old	2018-07-06	11:37:37	0.0299	0.0721	0.0333	0.0412	0.0228066	0.585298	0.191748	0.346394	0.461859	0.75	0.570499
C_sandwichiana	155	C	2	haustorium	2017-12-13	15:55:12	0.1324	0.3387	0.1485	0.1838	0.0995907	0.609094	0.192057	0.369502	0.438441	0.842764	0.580807
Ipomoea_nil	IPNI	A	2	old	2018-04-19	11:31:34	0.1696	0.5397	0.2162	0.2676	0.12853	0.685751	0.192078	0.407329	0.400593	1.01682	0.630401
C_monogyna	CUMO	D	4	seed	2018-02-16	15:51:56	0.0412	0.0946	0.0475	0.0588	0.032565	0.564482	0.192177	0.305709	0.502114	0.608844	0.569278
Ipomoea_nil	IPNI	B	2	seed	2018-05-25	17:19:57	0.1598	0.6176	0.3647	0.452	0.145963	0.741256	0.193142	0.216347	0.590512	0.366372	0.71474
C_gracillima	CUGR	C	4	old	2018-07-06	13:05:03	0.0186	0.0446	0.0162	0.0201	0.0123315	0.58296	0.19403	0.442741	0.363229	1.21891	0.497973
C_tasmanica	ss.17.15	C	3	old	2018-05-29	13:24:33	0.0083	0.0142	0.0083	0.0103	0.00679594	0.415493	0.194175	0.221318	0.584507	0.378641	0.429234
C_australis	1382	C	2	seed	2018-01-25	10:33:13	0.1672	0.5216	0.2799	0.3475	0.144064	0.679448	0.194532	0.26885	0.536618	0.501007	0.66771
C_gracillima	CUGR	C	1	young	2018-07-06	12:55:48	0.0299	0.0662	0.0181	0.0225	0.0159277	0.548338	0.195556	0.531031	0.273414	1.94222	0.330519
C_cephalanthii	1567	D	7	flower	2018-04-03	16:33:24	0.1534	0.5672	0.2515	0.3127	0.125726	0.729549	0.195715	0.360879	0.443406	0.813879	0.672682
C_cephalanthii	1567	G	1	young	2018-04-03	17:15:39	0.0814	0.1946	0.052	0.0647	0.0442434	0.581706	0.196291	0.536495	0.267215	2.00773	0.379172
C_sandwichiana	155	B	3	old	2018-01-25	12:49:08	0.0279	0.0554	0.0319	0.0397	0.0232663	0.49639	0.196474	0.227714	0.575812	0.395466	0.525366
Ipomoea_nil	IPNI	B	2	young	2018-04-19	11:42:08	0.1868	0.7	0.2083	0.2593	0.128513	0.733143	0.196683	0.505745	0.297571	1.69958	0.610052
C_epithymum	CUEP	C	3	haustorium	2018-05-29	14:14:27	0.0402	0.0696	0.05	0.0623	0.0376518	0.422414	0.197432	0.0841774	0.718391	0.117175	0.500978
Ipomoea_nil	IPNI	A	1	seed	2018-06-26	17:05:47	0.0441	0.202	0.1069	0.1333	0.0396399	0.781683	0.19805	0.272743	0.529208	0.515379	0.71813
Ipomoea_nil	IPNI	E	1	fruit	2018-05-25	15:55:26	0.1118	0.4735	0.2221	0.277	0.0957605	0.763886	0.198195	0.332745	0.46906	0.709386	0.697086
Ipomoea_nil	IPNI	A	1	young	2018-05-01	10:28:32	0.2368	0.8034	0.1961	0.2446	0.141511	0.705253	0.198283	0.557629	0.244088	2.28455	0.529531
C_australis	1382	B	2	old	2017-12-13	15:17:31	0.0363	0.076	0.0314	0.0392	0.0250623	0.522368	0.19898	0.387863	0.413158	0.938776	0.448282
C_costaricensis	CUCO	C	4	haustorium	2018-05-25	15:09:23	0.0833	0.2255	0.1162	0.1451	0.0691467	0.630599	0.199173	0.285528	0.515299	0.554101	0.619503
C_tasmanica	ss.17.15	A	5	haustorium	2018-04-17	15:29:24	0.0377	0.1471	0.0824	0.1029	0.0339613	0.743712	0.199223	0.240614	0.560163	0.429543	0.702634
C_epithymum	CUEP	D	2	seed	2018-08-20	17:50:06	0.0451	0.1235	0.0549	0.0686	0.0349003	0.634818	0.199708	0.355757	0.444534	0.800292	0.593468
C_australis	1382	-	1	seedling	2017-11-02	15:16:57	0.0951	0.3632	0.0392	0.049	0.0354986	0.738161	0.2	0.69207	0.10793	6.41224	0.274148
C_tasmanica	ss.17.15	B	3	haustorium	2018-04-17	14:21:56	0.0539	0.2441	0.1441	0.1804	0.0500014	0.779189	0.20122	0.208449	0.590332	0.353104	0.721623
C_cephalanthii	1567	D	2	young	2018-03-08	16:06:19	0.0936	0.2926	0.0966	0.1211	0.0644174	0.680109	0.202312	0.467544	0.330144	1.41618	0.567769
C_tasmanica	ss.17.15	B	3	haustorium	2018-03-15	16:54:21	0.0338	0.1059	0.0657	0.0824	0.03098	0.680831	0.20267	0.176933	0.620397	0.285194	0.675223
C_californica	ss.17.105	C	4	flower	2018-05-25	13:42:20	0.052	0.1314	0.0578	0.0725	0.0393491	0.604262	0.202759	0.357363	0.439878	0.812414	0.556573
C_tasmanica	ss.17.15	B	2	haustorium	2018-03-15	16:54:21	0.052	0.1324	0.0652	0.0819	0.0418622	0.607251	0.203907	0.303646	0.492447	0.616606	0.582894
C_indecora	ss.16.77	A	2	haustorium	2017-12-13	13:34:11	0.0235	0.0618	0.0324	0.0407	0.0196302	0.619741	0.203931	0.271797	0.524272	0.518428	0.606072
C_californica	ss.17.105	B	4	old	2018-05-29	15:42:33	0.0034	0.0074	0.0039	0.0049	0.00275433	0.540541	0.204082	0.268891	0.527027	0.510204	0.533944
C_epithymum	CUEP	D	4	flower	2018-08-20	18:10:01	0.0034	0.0078	0.0039	0.0049	0.00270274	0.564103	0.204082	0.295918	0.5	0.591837	0.544887
C_tasmanica	ss.17.15	-	3	seedling	2018-08-24	12:55:20	0.0059	0.0132	0.0078	0.0098	0.00510791	0.55303	0.204082	0.205009	0.590909	0.346939	0.573751
C_sandwichiana	155	B	2	haustorium	2018-01-25	12:57:24	0.025	0.0426	0.0304	0.0382	0.0234171	0.413146	0.204188	0.0821965	0.713615	0.115183	0.472363
C_tasmanica	ss.17.15	B	3	young	2018-04-17	13:55:52	0.0088	0.0157	0.0074	0.0093	0.00635046	0.43949	0.204301	0.324361	0.471338	0.688172	0.355832
C_costaricensis	CUCO	B	5	old	2018-05-25	14:16:35	0.0064	0.0103	0.0074	0.0093	0.00599918	0.378641	0.204301	0.0772523	0.718447	0.107527	0.424386
C_monogyna	CUMO	C	1	haustorium	2018-01-25	10:58:25	0.0588	0.1691	0.0686	0.0863	0.0440905	0.652277	0.205098	0.389224	0.405677	0.959444	0.580663
C_indecora	ss.16.77	A	6	seed	2018-01-15	10:19:56	0.0632	0.1603	0.0701	0.0882	0.0477958	0.605739	0.205215	0.35748	0.437305	0.81746	0.552027
C_gracillima	CUGR	C	3	old	2018-07-06	13:05:03	0.0623	0.1441	0.0456	0.0574	0.0376884	0.567661	0.205575	0.477978	0.316447	1.51045	0.401367
C_indecora	ss.16.77	B	2	fruit	2018-01-25	12:25:31	0.0505	0.1407	0.0868	0.1093	0.0457796	0.64108	0.205855	0.177229	0.616915	0.287283	0.645783
C_tasmanica	ss.17.15	A	1	haustorium	2018-04-17	15:29:24	0.1025	0.2779	0.1191	0.15	0.0779767	0.631162	0.206	0.365429	0.428571	0.852667	0.570972
Ipomoea_nil	IPNI	E	1	old	2018-04-19	15:45:54	0.1436	0.4505	0.2279	0.2873	0.121585	0.681243	0.206753	0.287365	0.505882	0.568047	0.641554
C_cephalanthii	1567	G	2	old	2018-04-03	17:27:45	0.0201	0.0382	0.0206	0.026	0.01612	0.473822	0.207692	0.253041	0.539267	0.469231	0.453442
C_denticulata	ss.13.46	D	6	haustorium	2018-06-22	16:57:03	0.0529	0.152	0.0819	0.1034	0.0454632	0.651974	0.20793	0.253254	0.538816	0.470019	0.628906
C_polygonorum	1705	D	1	old	2018-07-06	11:37:37	0.0392	0.1049	0.0598	0.0755	0.0342204	0.626311	0.207947	0.221986	0.570067	0.389404	0.619667
C_indecora	ss.16.77	B	1	fruit	2018-01-25	12:25:31	0.1044	0.4598	0.2569	0.3245	0.0953712	0.772945	0.20832	0.232958	0.558721	0.416949	0.704969
C_cephalanthii	1567	D	4	old	2018-04-03	16:18:12	0.0525	0.1088	0.0485	0.0613	0.0382122	0.517463	0.208809	0.345419	0.445772	0.774878	0.445595
Ipomoea_nil	IPNI	B	1	seed	2018-05-25	17:19:57	0.1426	0.5431	0.3206	0.4054	0.130924	0.737433	0.209176	0.200509	0.590315	0.339665	0.691048
C_sandwichiana	155	B	1	haustorium	2018-01-25	12:57:24	0.1103	0.276	0.1593	0.2015	0.0961005	0.600362	0.209429	0.213397	0.577174	0.369727	0.599619
C_monogyna	CUMO	D	2	seed	2018-02-16	15:51:56	0.0534	0.1284	0.0623	0.0789	0.0423501	0.584112	0.210393	0.304405	0.485202	0.627376	0.545827
C_indecora	ss.16.77	B	2	seed	2018-01-25	12:25:31	0.0892	0.3809	0.2147	0.2721	0.0815626	0.765818	0.210952	0.225383	0.563665	0.399853	0.698747
Ipomoea_nil	IPNI	E	1	leaf	2018-05-03	15:02:35	0.2015	0.8113	0.1848	0.2343	0.125028	0.751633	0.211268	0.56095	0.227783	2.46265	0.547003
C_polygonorum	1705	X	6	fruit	2017-11-02	11:20:52	0.1578	0.4471	0.1765	0.224	0.116757	0.647059	0.212054	0.39318	0.394766	0.995982	0.55708
C_australis	1382	B	3	old	2017-12-13	15:17:31	0.0544	0.1324	0.0471	0.0598	0.0362951	0.589124	0.212375	0.431885	0.35574	1.21405	0.459686
C_gracillima	CUGR	A	4	young	2018-07-06	13:21:34	0.0382	0.073	0.0343	0.0436	0.0282365	0.476712	0.213303	0.316834	0.469863	0.674312	0.394669
C_cephalanthii	1567	D	2	young	2018-02-16	14:57:26	0.025	0.0426	0.0328	0.0417	0.0246873	0.413146	0.213429	0.0166177	0.769953	0.0215827	0.476861
Ipomoea_nil	IPNI	B	1	seed	2018-07-06	13:58:18	0.0799	0.3926	0.2539	0.3235	0.0765714	0.796485	0.215147	0.138139	0.646714	0.213601	0.718137
C_tasmanica	ss.17.15	A	4	young	2018-04-17	14:43:56	0.0191	0.0397	0.0142	0.0181	0.0121336	0.518892	0.21547	0.426848	0.357683	1.19337	0.346339
C_gracillima	CUGR	A	2	young	2018-07-06	13:21:34	0.0127	0.023	0.0142	0.0181	0.0110484	0.447826	0.21547	0.167139	0.617391	0.270718	0.446931
C_costaricensis	CUCO	C	4	old	2018-05-25	14:54:09	0.0064	0.0093	0.0069	0.0088	0.00615917	0.311828	0.215909	0.0421554	0.741935	0.0568182	0.280529
C_indecora	ss.16.77	D	2	flower	2018-02-16	15:35:35	0.0912	0.3059	0.1637	0.2088	0.0800952	0.701863	0.215996	0.248862	0.535142	0.465038	0.649586
C_epithymum	CUEP	C	1	haustorium	2018-05-29	14:14:27	0.073	0.1461	0.0784	0.1	0.0593331	0.500342	0.216	0.247381	0.536619	0.461	0.468856
C_gracillima	CUGR	B	3	young	2018-07-06	10:33:15	0.0196	0.0593	0.0196	0.025	0.0134849	0.669477	0.216	0.453477	0.330523	1.372	0.53105
C_tasmanica	ss.17.15	B	2	old	2017-12-21	12:02:39	0.0069	0.0186	0.0127	0.0162	0.00654054	0.629032	0.216049	0.101155	0.682796	0.148148	0.637661
C_cephalanthii	1567	D	5	seed	2018-04-19	17:03:34	0.1402	0.4804	0.1417	0.1809	0.094527	0.70816	0.216694	0.488343	0.294963	1.65561	0.546154
C_polygonorum	1705	A	1	young	2018-01-25	09:48:59	0.0201	0.0431	0.023	0.0294	0.0165117	0.533643	0.217687	0.24867	0.533643	0.465986	0.503424
C_polygonorum	1705	X	3	seed	2017-11-02	11:20:52	0.2152	0.6005	0.2436	0.3118	0.161584	0.641632	0.21873	0.375608	0.405662	0.925914	0.545988
C_costaricensis	CUCO	B	4	haustorium	2018-05-25	14:25:32	0.0647	0.1662	0.0873	0.1118	0.0543962	0.61071	0.219141	0.255588	0.525271	0.486583	0.573199
C_denticulata	ss.13.46	A	5	young	2018-05-29	11:11:53	0.0103	0.0157	0.0103	0.0132	0.00916165	0.343949	0.219697	0.124252	0.656051	0.189394	0.281886
C_tasmanica	ss.17.15	B	1	haustorium	2018-03-15	16:54:21	0.0647	0.1946	0.0917	0.1176	0.0531333	0.667523	0.220238	0.308539	0.471223	0.654762	0.598242
C_tasmanica	ss.17.15	B	2	old	2018-03-15	16:32:42	0.0142	0.0294	0.0191	0.0245	0.0129491	0.517007	0.220408	0.129932	0.64966	0.2	0.532503
C_sandwichiana	155	C	3	haustorium	2017-12-13	15:55:12	0.1098	0.3103	0.2049	0.263	0.10323	0.646149	0.220913	0.118759	0.660329	0.179848	0.636351
C_tasmanica	ss.17.15	C	2	haustorium	2018-05-29	13:36:57	0.0814	0.2255	0.0897	0.1152	0.0604925	0.639024	0.221354	0.380863	0.397783	0.957465	0.533885
C_californica	ss.17.105	E	1	old	2018-05-25	18:05:05	0.0127	0.0324	0.0172	0.0221	0.0107383	0.608025	0.221719	0.247416	0.530864	0.466063	0.568727
C_tasmanica	ss.17.15	C	1	young	2018-05-29	13:12:22	0.0172	0.0363	0.0172	0.0221	0.0131856	0.526171	0.221719	0.304451	0.473829	0.642534	0.450326
C_tasmanica	ss.17.15	B	2	haustorium	2018-04-17	14:21:56	0.0887	0.3495	0.1819	0.2338	0.0788029	0.746209	0.221985	0.257558	0.520458	0.494867	0.665155
C_polygonorum	1705	D	2	old	2018-07-06	11:37:37	0.0701	0.1985	0.1064	0.1368	0.0604687	0.646851	0.222222	0.241758	0.53602	0.451023	0.601736
C_denticulata	ss.13.46	D	2	old	2018-06-22	16:47:32	0.023	0.0539	0.0343	0.0441	0.0210079	0.573284	0.222222	0.141414	0.636364	0.222222	0.575612
C_epithymum	CUEP	D	4	seed	2018-08-20	17:50:06	0.0564	0.1539	0.0686	0.0882	0.0443053	0.633528	0.222222	0.332034	0.445744	0.744898	0.553476
Ipomoea_nil	IPNI	B	3	seed	2018-05-25	17:19:57	0.1373	0.5441	0.3118	0.401	0.125957	0.747657	0.222444	0.2045	0.573056	0.356858	0.675687
C_polygonorum	1705	B	4	old	2017-12-13	14:09:18	0.0338	0.0691	0.0328	0.0422	0.0257661	0.510854	0.222749	0.302577	0.474674	0.637441	0.428012
C_compacta	1566	A	2	old	2017-11-15	11:48:47	0.0279	0.049	0.0324	0.0417	0.0253711	0.430612	0.223022	0.115754	0.661224	0.17506	0.430458
C_polygonorum	1705	D	1	haustorium	2018-07-06	12:10:49	0.1245	0.3436	0.174	0.224	0.104318	0.63766	0.223214	0.270383	0.506403	0.533929	0.582225
C_sandwichiana	155	C	3	young	2017-12-13	15:38:43	0.0353	0.0755	0.0358	0.0461	0.027192	0.53245	0.223427	0.3024	0.474172	0.637744	0.455258
Ipomoea_nil	IPNI	D	1	old	2018-04-19	13:34:54	0.1534	0.5539	0.2735	0.3525	0.132443	0.723055	0.224113	0.282115	0.493771	0.571348	0.641002
C_denticulata	ss.13.46	D	1	old	2018-06-22	16:47:32	0.0225	0.0529	0.0338	0.0436	0.0206285	0.574669	0.224771	0.136288	0.638941	0.213303	0.573384
C_epithymum	CUEP	D	3	flower	2018-08-20	17:36:48	0.0142	0.0358	0.0186	0.024	0.0118827	0.603352	0.225	0.255447	0.519553	0.491667	0.554358
C_californica	ss.17.105	A	1	old	2018-05-03	15:45:01	0.0627	0.2848	0.0475	0.0613	0.0347815	0.779846	0.225122	0.608094	0.166784	3.646	0.479609
C_cephalanthii	1567	D	1	flower	2018-04-19	17:03:34	0.048	0.123	0.0475	0.0613	0.0344632	0.609756	0.225122	0.388699	0.386179	1.00653	0.485781
C_californica	ss.17.105	B	2	haustorium	2018-05-29	16:03:02	0.0382	0.1093	0.052	0.0672	0.0313383	0.650503	0.22619	0.298055	0.475755	0.626488	0.576149
C_gracillima	CUGR	A	5	young	2018-07-06	13:21:34	0.0265	0.0539	0.0201	0.026	0.0173477	0.508349	0.226923	0.400164	0.372913	1.07308	0.3181
C_cephalanthii	1567	D	8	flower	2018-04-03	16:33:24	0.1358	0.5255	0.2255	0.2917	0.112499	0.741579	0.226945	0.343939	0.429115	0.801508	0.630583
Ipomoea_nil	IPNI	E	2	seed	2018-05-25	15:55:26	0.0676	0.3348	0.1799	0.2328	0.0621057	0.798088	0.227234	0.235431	0.537336	0.438144	0.690089
C_tasmanica	ss.17.15	D	3	haustorium	2018-05-03	13:52:11	0.0475	0.1828	0.1083	0.1402	0.0440241	0.740153	0.227532	0.180017	0.592451	0.303852	0.668316
C_cephalanthii	1567	F	5	seed (old)	2018-05-29	12:23:38	0.2382	0.6206	0.2608	0.3377	0.180245	0.616178	0.227717	0.352045	0.420238	0.837726	0.511608
C_cephalanthii	1567	D	12	seed	2018-04-19	17:03:34	0.1554	0.5838	0.1461	0.1892	0.099925	0.733813	0.227801	0.521942	0.250257	2.08562	0.517222
C_denticulata	ss.13.46	B	3	old	2018-06-20	13:09:13	0.0059	0.0162	0.0098	0.0127	0.00536184	0.635802	0.228346	0.166715	0.604938	0.275591	0.604806
C_tasmanica	ss.17.15	A	2	haustorium	2017-12-21	12:12:19	0.0049	0.0162	0.0098	0.0127	0.00452298	0.697531	0.228346	0.166715	0.604938	0.275591	0.645348
C_australis	1382	B	4	young	2017-12-13	15:07:51	0.0368	0.0696	0.0348	0.0451	0.0285885	0.471264	0.228381	0.271619	0.5	0.543237	0.376191
C_cephalanthii	1567	B	1	young	2017-12-13	12:04:21	0.0368	0.0814	0.0314	0.0407	0.0253428	0.547912	0.228501	0.385749	0.385749	1	0.394421
Ipomoea_nil	IPNI	A	1	old	2018-05-01	10:36:29	0.1005	0.2426	0.099	0.1284	0.0734409	0.585738	0.228972	0.362949	0.408079	0.889408	0.465057
C_indecora	ss.16.77	D	2	fruit	2018-02-16	15:35:35	0.1069	0.4152	0.1877	0.2436	0.0904883	0.742534	0.229475	0.318454	0.452071	0.704433	0.634907		exclude
C_denticulata	ss.13.46	B	2	haustorium	2018-06-20	13:19:35	0.0402	0.1338	0.052	0.0676	0.031061	0.699552	0.230769	0.380591	0.38864	0.97929	0.573059
C_denticulata	ss.13.46	A	1	young	2018-05-29	11:11:53	0.0103	0.0172	0.0113	0.0147	0.00934797	0.401163	0.231293	0.111731	0.656977	0.170068	0.364727
C_gracillima	CUGR	B	2	young	2018-07-06	10:33:15	0.0142	0.0328	0.0113	0.0147	0.00926252	0.567073	0.231293	0.424195	0.344512	1.23129	0.37471
C_costaricensis	CUCO	A	3	young	2018-05-03	13:03:52	0.0074	0.0123	0.0083	0.0108	0.00682935	0.398374	0.231481	0.0937218	0.674797	0.138889	0.370381
C_costaricensis	CUCO	B	6	old	2018-05-25	14:16:35	0.0074	0.0123	0.0083	0.0108	0.00682935	0.398374	0.231481	0.0937218	0.674797	0.138889	0.370381
C_denticulata	ss.13.46	B	5	haustorium	2018-06-20	13:19:35	0.0279	0.0926	0.0554	0.0721	0.0256985	0.698704	0.231623	0.170105	0.598272	0.284327	0.640098
C_tasmanica	ss.17.15	B	3	old	2018-03-15	16:32:42	0.0103	0.0206	0.0132	0.0172	0.00937355	0.5	0.232558	0.126665	0.640777	0.197674	0.488913
C_epithymum	CUEP	C	4	haustorium	2018-05-29	14:14:27	0.0735	0.1426	0.0745	0.0971	0.0592014	0.484572	0.23275	0.24481	0.52244	0.468589	0.403671
C_gracillima	CUGR	C	1	old	2018-07-06	13:05:03	0.0608	0.15	0.0466	0.0608	0.0381271	0.594667	0.233553	0.455781	0.310667	1.46711	0.373702
C_monogyna	CUMO	D	3	flower	2018-02-16	15:51:56	0.0833	0.2275	0.1074	0.1402	0.067834	0.633846	0.233951	0.293961	0.472088	0.622682	0.546748
C_epithymum	CUEP	D	3	old	2018-06-20	15:33:30	0.0049	0.0074	0.0049	0.0064	0.00444057	0.337838	0.234375	0.103463	0.662162	0.15625	0.234473
C_polygonorum	1705	D	4	haustorium	2018-07-06	12:10:49	0.1172	0.3191	0.1647	0.2152	0.0995476	0.632717	0.234665	0.249195	0.516139	0.482807	0.563347
C_denticulata	ss.13.46	C	3	flower	2018-06-20	15:03:14	0.0426	0.176	0.1083	0.1417	0.0402422	0.757955	0.235709	0.14895	0.615341	0.242061	0.670799
C_denticulata	ss.13.46	A	4	haustorium	2018-05-29	11:30:47	0.0304	0.0735	0.0431	0.0564	0.0270126	0.586395	0.235816	0.17779	0.586395	0.303191	0.547425
C_cephalanthii	1567	D	7	seed	2018-04-19	17:03:34	0.1157	0.3525	0.1142	0.1495	0.0800312	0.671773	0.23612	0.439908	0.323972	1.35786	0.491858
C_tasmanica	ss.17.15	C	5	young	2018-05-29	13:12:22	0.0132	0.024	0.0142	0.0186	0.0113825	0.45	0.236559	0.171774	0.591667	0.290323	0.390373
C_gracillima	CUGR	A	3	young	2018-07-06	13:21:34	0.0157	0.0284	0.0142	0.0186	0.0121586	0.447183	0.236559	0.263441	0.5	0.526882	0.316921
C_sandwichiana	155	C	5	seed	2018-01-15	09:59:00	0.1025	0.3142	0.1912	0.2505	0.0946483	0.673775	0.236727	0.154744	0.60853	0.254291	0.61951
C_cephalanthii	1567	D	1	young	2018-03-08	16:06:19	0.0588	0.1583	0.049	0.0642	0.038072	0.628553	0.23676	0.453701	0.309539	1.46573	0.418248
C_cephalanthii	1567	F	3	old	2018-03-23	16:26:33	0.0172	0.0397	0.0206	0.027	0.0142882	0.566751	0.237037	0.244071	0.518892	0.47037	0.496529
C_gracillima	CUGR	C	2	young	2018-07-06	12:55:48	0.0525	0.1069	0.0456	0.0598	0.0378566	0.508887	0.237458	0.335975	0.426567	0.787625	0.352881
C_gracillima	CUGR	C	3	young	2018-07-06	12:55:48	0.0319	0.0711	0.025	0.0328	0.0209332	0.551336	0.237805	0.410578	0.351617	1.16768	0.342706
C_australis	1382	A	2	old	2018-01-25	11:20:59	0.0147	0.0275	0.0157	0.0206	0.0124677	0.465455	0.237864	0.191227	0.570909	0.334951	0.397465
C_cephalanthii	1567	F	1	seed (old)	2018-05-29	12:23:38	0.2289	0.5265	0.2069	0.2716	0.162568	0.565242	0.238218	0.36881	0.392972	0.938513	0.406596
C_compacta	1566	B	2	young	2017-12-21	11:12:51	0.027	0.051	0.0373	0.049	0.0264289	0.470588	0.238776	0.0298519	0.731373	0.0408163	0.481638
C_cephalanthii	1567	G	4	old	2018-04-03	17:27:45	0.0211	0.0431	0.0235	0.0309	0.0176822	0.510441	0.239482	0.215274	0.545244	0.394822	0.440148
C_indecora	ss.16.77	D	3	seed	2018-03-23	15:04:55	0.1132	0.4113	0.1387	0.1824	0.0841392	0.724775	0.239583	0.423193	0.337223	1.25493	0.555265
C_indecora	ss.16.77	D	1	flower	2018-02-16	15:35:35	0.125	0.4482	0.2113	0.2779	0.106755	0.721107	0.239655	0.288904	0.471441	0.61281	0.610857
C_californica	ss.17.105	-	3	seedling	2018-04-17	13:20:53	0.0672	0.2578	0.0436	0.0574	0.0351821	0.739333	0.240418	0.590459	0.169123	3.49129	0.37888
C_cephalanthii	1567	D	2	seed	2018-03-04	16:33:24	0.2304	0.8005	0.3407	0.449	0.188032	0.71218	0.241203	0.333188	0.425609	0.782851	0.585006
C_cephalanthii	1567	A	7	flower	2017-12-21	10:53:16	0.0377	0.1078	0.0461	0.0608	0.029677	0.650278	0.241776	0.33058	0.427644	0.773026	0.527681
C_cephalanthii	1567	B	3	young	2017-12-13	12:04:21	0.0392	0.0868	0.0338	0.0446	0.0274642	0.548387	0.242152	0.368447	0.389401	0.946188	0.369739
C_cephalanthii	1567	F	2	old	2018-03-23	16:26:33	0.0324	0.0696	0.0353	0.0466	0.0263466	0.534483	0.242489	0.250327	0.507184	0.493562	0.44207
C_cephalanthii	1567	D	9	flower	2018-04-03	16:33:24	0.1196	0.4608	0.1804	0.2382	0.0962536	0.740451	0.242653	0.365854	0.391493	0.934509	0.592804
C_epithymum	CUEP	A	2	young	2018-05-25	16:13:09	0.0074	0.0108	0.0078	0.0103	0.00716179	0.314815	0.242718	0.0350593	0.722222	0.0485437	0.203368
C_sandwichiana	155	S1	1	seedling	2017-11-09	17:54:52	0.0539	0.1162	0.062	0.0819	0.0451324	0.536145	0.242979	0.223458	0.533563	0.418803	0.458763
C_cephalanthii	1567	D	4	seed	2018-04-19	17:03:34	0.1647	0.5716	0.1966	0.2598	0.12238	0.711861	0.243264	0.412789	0.343947	1.20015	0.540097
C_tasmanica	ss.17.15	A	4	haustorium	2018-04-17	15:29:24	0.0225	0.0701	0.0397	0.0525	0.0203142	0.67903	0.24381	0.189857	0.566334	0.335238	0.602309
C_cephalanthii	1567	F	2	seed (old)	2018-05-29	12:23:38	0.2574	0.6858	0.2505	0.3314	0.183677	0.624672	0.244116	0.390617	0.365267	1.0694	0.452355
C_gronovii	1707	-	2	seedling	2017-11-02	15:25:59	0.0647	0.2353	0.0485	0.0642	0.037338	0.725032	0.244548	0.549332	0.20612	2.66511	0.415532
C_sandwichiana	155	B	2	old	2018-01-25	12:49:08	0.0348	0.0711	0.0407	0.0539	0.0300989	0.510549	0.244898	0.182669	0.572433	0.319109	0.445404
C_compacta	1566	B	3	young	2017-12-21	11:12:51	0.0211	0.0402	0.027	0.0358	0.0198213	0.475124	0.24581	0.0825482	0.671642	0.122905	0.449266
C_californica	ss.17.105	A	3	old	2018-05-03	15:45:01	0.0529	0.1995	0.0466	0.0618	0.0332532	0.734837	0.245955	0.520461	0.233584	2.22816	0.467541
C_polygonorum	1705	C	4	old	2017-12-13	11:41:35	0.0363	0.0755	0.0392	0.052	0.0298205	0.519205	0.246154	0.234641	0.519205	0.451923	0.42289
C_sandwichiana	155	B	3	haustorium	2018-01-25	12:57:24	0.1157	0.2902	0.1426	0.1892	0.0953966	0.601309	0.2463	0.262315	0.491385	0.533827	0.503216
C_epithymum	CUEP	D	1	haustorium	2018-06-20	15:54:20	0.0304	0.0578	0.0373	0.0495	0.0279363	0.474048	0.246465	0.108207	0.645329	0.167677	0.434234
C_californica	ss.17.105	A	2	old	2018-05-03	15:45:01	0.0652	0.2941	0.0539	0.0716	0.0386045	0.778307	0.247207	0.569522	0.183271	3.10754	0.463563
C_cephalanthii	1567	B	2	young	2017-12-13	12:04:21	0.0564	0.1304	0.0539	0.0716	0.0416177	0.567485	0.247207	0.33945	0.413344	0.821229	0.409653
C_polygonorum	1705	S	2	seedling	2017-11-09	18:13:19	0.0775	0.2397	0.049	0.0652	0.0415476	0.676679	0.248466	0.547112	0.204422	2.67638	0.31508
C_tasmanica	ss.17.15	B	4	haustorium	2018-04-17	14:21:56	0.0412	0.1824	0.102	0.1358	0.0382363	0.774123	0.248895	0.191894	0.559211	0.343152	0.65356
C_denticulata	ss.13.46	A	3	young	2018-05-29	11:11:53	0.0162	0.0309	0.0147	0.0196	0.0124399	0.475728	0.25	0.274272	0.475728	0.576531	0.31565
C_australis	1382	C	3	young	2017-12-13	14:21:20	0.0343	0.0608	0.0353	0.0471	0.029465	0.435855	0.250531	0.168877	0.580592	0.29087	0.330876
C_australis	1382	B	2	young	2017-12-13	15:07:51	0.0554	0.1353	0.0529	0.0706	0.0402838	0.59054	0.250708	0.358309	0.390983	0.916431	0.416153
C_cephalanthii	1567	D	12	flower	2018-04-03	16:33:24	0.1221	0.4431	0.1647	0.2201	0.0954511	0.724441	0.251704	0.376597	0.371699	1.01318	0.555552
C_compacta	1566	A	1	young	2017-11-15	11:28:29	0.0402	0.0848	0.0436	0.0583	0.0330733	0.525943	0.252144	0.233705	0.514151	0.454545	0.417283
C_cephalanthii	1567	A	3	seedling	2018-08-24	13:52:40	0.0127	0.0382	0.0172	0.023	0.0104123	0.667539	0.252174	0.297564	0.450262	0.66087	0.539233
C_cephalanthii	1567	D	3	young	2018-02-16	14:57:26	0.024	0.0412	0.0289	0.0387	0.0231296	0.417476	0.25323	0.0453137	0.701456	0.0645995	0.3706
C_polygonorum	1705	A	3	young	2018-01-25	09:48:59	0.026	0.0618	0.0289	0.0387	0.0207813	0.579288	0.25323	0.279132	0.467638	0.596899	0.453084
C_californica	ss.17.105	D	1	old	2018-05-25	12:53:49	0.023	0.0569	0.0333	0.0446	0.0206932	0.595782	0.253363	0.1614	0.585237	0.275785	0.527331
C_cephalanthii	1567	G	1	seed (old)	2018-05-29	12:53:01	0.1353	0.3431	0.1368	0.1833	0.100685	0.605654	0.253682	0.3476	0.398718	0.871795	0.437145
C_tasmanica	ss.17.15	C	1	haustorium	2018-05-29	13:36:57	0.0299	0.0966	0.0417	0.0559	0.024401	0.690476	0.254025	0.314298	0.431677	0.728086	0.549192
C_tasmanica	ss.17.15	-	2	seedling	2018-08-24	12:55:20	0.0054	0.0186	0.0088	0.0118	0.00462604	0.709677	0.254237	0.272644	0.473118	0.576271	0.581821
C_cephalanthii	1567	F	6	seed (old)	2018-05-29	12:23:38	0.1882	0.3838	0.1779	0.2387	0.144984	0.50964	0.254713	0.281764	0.463523	0.607876	0.351234
C_cephalanthii	1567	G	6	old	2018-04-03	17:27:45	0.0216	0.048	0.023	0.0309	0.0172934	0.55	0.255663	0.26517	0.479167	0.553398	0.419398
C_polygonorum	1705	D	4	old	2018-07-06	11:37:37	0.0221	0.0574	0.0314	0.0422	0.0194085	0.614983	0.255924	0.197038	0.547038	0.36019	0.52614
C_gracillima	CUGR	A	1	young	2018-07-06	13:21:34	0.0137	0.0299	0.0157	0.0211	0.011502	0.541806	0.255924	0.218992	0.525084	0.417062	0.437382
C_polygonorum	1705	C	1	young	2017-12-13	11:29:05	0.0618	0.1431	0.0529	0.0711	0.0429963	0.568134	0.255977	0.374351	0.369672	1.01266	0.352398
C_denticulata	ss.13.46	D	1	haustorium	2018-05-29	16:58:54	0.1789	0.4534	0.1765	0.2373	0.13161	0.605426	0.256216	0.354503	0.389281	0.910662	0.424735
C_californica	ss.17.105	C	3	young	2018-05-03	12:32:45	0.0074	0.0137	0.0069	0.0093	0.00589382	0.459854	0.258065	0.238286	0.50365	0.473118	0.295399
C_costaricensis	CUCO	B	1	old	2018-05-25	14:16:35	0.0059	0.0113	0.0069	0.0093	0.0053044	0.477876	0.258065	0.131316	0.610619	0.215054	0.39934
C_costaricensis	CUCO	B	1	young	2018-05-25	14:04:09	0.0074	0.0123	0.0069	0.0093	0.00619728	0.398374	0.258065	0.18096	0.560976	0.322581	0.226486
C_gracillima	CUGR	B	4	young	2018-07-06	10:33:15	0.0123	0.0324	0.0069	0.0093	0.00633058	0.62037	0.258065	0.528973	0.212963	2.48387	0.191762
C_cephalanthii	1567	D	3	young	2018-03-08	16:06:19	0.1108	0.3176	0.0971	0.1309	0.073986	0.651134	0.258212	0.436057	0.30573	1.42628	0.406122
C_denticulata	ss.13.46	D	3	old	2018-06-22	16:47:32	0.0299	0.0716	0.0382	0.0515	0.0257097	0.582402	0.258252	0.208228	0.53352	0.390291	0.484302
C_indecora	ss.16.77	D	2	seed	2018-03-23	15:04:55	0.0892	0.3324	0.1225	0.1652	0.0701478	0.731649	0.258475	0.372994	0.368532	1.01211	0.550773
C_lupuliformis	CULU	-	1	seedling	2017-11-02	14:21:12	0.0956	0.4985	0.1039	0.1402	0.0641564	0.808225	0.258916	0.532659	0.208425	2.55563	0.522642
C_cephalanthii	1567	A	1	seedling	2018-08-24	14:03:55	0.0162	0.0554	0.024	0.0324	0.0134152	0.707581	0.259259	0.307528	0.433213	0.709877	0.55754
C_australis	1382	C	1	young	2017-12-13	14:21:20	0.0574	0.1118	0.0534	0.0721	0.0447494	0.486583	0.259362	0.262999	0.477639	0.550624	0.316286
C_sandwichiana	155	B	1	old	2018-01-25	12:49:08	0.0436	0.0912	0.049	0.0662	0.0369322	0.52193	0.259819	0.202901	0.537281	0.377644	0.412322
C_polygonorum	1705	S	1	seedling	2017-11-09	18:22:52	0.0676	0.2127	0.1069	0.1446	0.0587991	0.682181	0.260719	0.236695	0.502586	0.470954	0.560611
C_epithymum	CUEP	A	6	young	2018-05-25	16:13:09	0.0147	0.0216	0.0152	0.0206	0.0142299	0.319444	0.262136	0.0341604	0.703704	0.0485437	0.152291
C_tasmanica	ss.17.15	B	7	haustorium	2018-04-17	14:21:56	0.1005	0.3887	0.201	0.2725	0.0905199	0.741446	0.262385	0.220506	0.517108	0.426422	0.6071
C_cephalanthii	1567	G	2	young	2018-04-03	17:15:39	0.0466	0.1108	0.0466	0.0632	0.0353898	0.579422	0.262658	0.316764	0.420578	0.753165	0.403097
C_polygonorum	1705	X	7	fruit	2017-11-02	11:20:52	0.1578	0.5191	0.224	0.3039	0.129849	0.696012	0.262915	0.305568	0.431516	0.708128	0.54094
C_tasmanica	ss.17.15	B	8	young	2018-04-17	13:55:52	0.0132	0.0245	0.0137	0.0186	0.0112734	0.461224	0.263441	0.177375	0.559184	0.317204	0.331208
C_compacta	1566	E	1	young	2017-11-15	09:48:07	0.0412	0.0931	0.0559	0.076	0.0374692	0.557465	0.264474	0.135097	0.60043	0.225	0.47834
C_sandwichiana	155	B	2	young	2018-01-25	12:41:23	0.0299	0.0588	0.0328	0.0446	0.0257337	0.491497	0.264574	0.177603	0.557823	0.318386	0.374546
C_compacta	1566	E	1	young	2017-11-15	10:09:26	0.0422	0.1029	0.0544	0.074	0.0363742	0.589893	0.264865	0.206467	0.528669	0.390541	0.479081
C_tasmanica	ss.17.15	C	2	old	2018-05-29	13:24:33	0.0088	0.0176	0.0108	0.0147	0.00800991	0.5	0.265306	0.121058	0.613636	0.197279	0.417048
C_californica	ss.17.105	E	5	young	2018-05-25	17:35:48	0.0078	0.0132	0.0083	0.0113	0.00709506	0.409091	0.265487	0.105725	0.628788	0.168142	0.286553
C_indecora	ss.16.77	-	1	seedling	2017-11-15	11:18:49	0.0461	0.149	0.0745	0.1015	0.0402694	0.690604	0.26601	0.23399	0.5	0.46798	0.559044
Ipomoea_nil	IPNI	C	2	old	2018-04-19	12:58:05	0.1559	0.5824	0.2373	0.3235	0.128394	0.732315	0.266461	0.326087	0.407452	0.800309	0.558189
C_compacta	1566	A	3	old	2017-11-15	11:57:44	0.0363	0.077	0.0539	0.0735	0.035503	0.528571	0.266667	0.0333333	0.7	0.047619	0.48417
C_gracillima	CUGR	A	6	young	2018-07-06	13:21:34	0.0147	0.0284	0.0162	0.0221	0.0128099	0.482394	0.266968	0.162609	0.570423	0.285068	0.364917
C_indecora	ss.16.77	-	1	seedling	2017-11-15	11:10:01	0.048	0.2196	0.1186	0.1618	0.0445235	0.781421	0.266996	0.192931	0.540073	0.357231	0.63164
C_cephalanthii	1567	F	4	old	2018-03-23	16:26:33	0.0216	0.051	0.0255	0.0348	0.0180427	0.576471	0.267241	0.232759	0.5	0.465517	0.445018
C_monogyna	CUMO	D	4	flower	2018-02-16	15:51:56	0.05	0.1309	0.0574	0.0784	0.0398158	0.618029	0.267857	0.29364	0.438503	0.669643	0.455736
C_californica	ss.17.105	B	1	haustorium	2018-05-29	16:03:02	0.0471	0.1515	0.0667	0.0912	0.0390691	0.689109	0.26864	0.291096	0.440264	0.661184	0.530029
C_tasmanica	ss.17.15	A	2	young	2017-12-21	11:50:46	0.0044	0.0088	0.0054	0.0074	0.00401975	0.5	0.27027	0.116093	0.613636	0.189189	0.408327
C_compacta	1566	B	1	young	2017-12-21	11:12:51	0.0471	0.1088	0.0529	0.0725	0.0387097	0.567096	0.270345	0.243442	0.486213	0.50069	0.419953
C_cephalanthii	1567	E	3	young	2018-03-08	12:56:48	0.026	0.0564	0.0275	0.0377	0.0211612	0.539007	0.270557	0.241854	0.487589	0.496021	0.383267
C_tasmanica	ss.17.15	C	1	old	2018-05-29	13:24:33	0.0137	0.0309	0.0132	0.0181	0.0104298	0.556634	0.270718	0.302097	0.427184	0.707182	0.361162
C_monogyna	CUMO	D	3	seed	2018-02-16	15:51:56	0.0603	0.1995	0.0779	0.1069	0.047788	0.697744	0.271282	0.338242	0.390476	0.86623	0.509406
C_sandwichiana	155	A	2	seed	2018-01-15	11:13:48	0.1098	0.3745	0.2186	0.3	0.102348	0.706809	0.271333	0.144955	0.583712	0.248333	0.588165
C_gracillima	CUGR	B	5	young	2018-07-06	10:33:15	0.0147	0.0412	0.0118	0.0162	0.00948013	0.643204	0.271605	0.441987	0.286408	1.54321	0.345225
C_epithymum	CUEP	D	1	seed	2018-08-20	17:50:06	0.05	0.1338	0.0539	0.074	0.0384029	0.626308	0.271622	0.325538	0.40284	0.808108	0.435347
C_australis	1382	C	3	seed	2018-01-25	10:33:13	0.1328	0.3564	0.1662	0.2284	0.109859	0.627385	0.272329	0.261341	0.46633	0.56042	0.475287
C_indecora	ss.16.77	E	6	flower	2018-03-23	15:52:37	0.0348	0.074	0.0382	0.0525	0.0291803	0.52973	0.272381	0.211403	0.516216	0.409524	0.386786
C_epithymum	CUEP	2	1	seedling	2018-05-01	14:08:56	0.0902	0.1588	0.0627	0.0863	0.0610622	0.43199	0.273465	0.331699	0.394836	0.840093	0.0648929
C_cephalanthii	1567	D	2	old	2018-04-03	16:18:12	0.0245	0.0578	0.027	0.0373	0.0198709	0.576125	0.276139	0.256733	0.467128	0.549598	0.409036
C_cephalanthii	1567	F	4	seed (old)	2018-05-29	12:23:38	0.223	0.4853	0.1887	0.2608	0.159793	0.54049	0.276457	0.334711	0.388832	0.860813	0.286185
C_denticulata	ss.13.46	A	4	old	2018-05-29	15:19:24	0.0029	0.0069	0.0039	0.0054	0.00259683	0.57971	0.277778	0.157005	0.565217	0.277778	0.464892
C_indecora	ss.16.77	E	4	flower	2018-03-23	15:52:37	0.0402	0.0873	0.0407	0.0564	0.0321013	0.539519	0.278369	0.255423	0.466208	0.547872	0.353874
C_australis	1382	B	3	young	2017-12-13	15:07:51	0.0946	0.2299	0.0824	0.1142	0.066766	0.588517	0.278459	0.363124	0.358417	1.01313	0.329594
C_polygonorum	1705	X	5	fruit	2017-11-02	11:20:52	0.1554	0.448	0.1975	0.274	0.127348	0.653125	0.279197	0.279955	0.440848	0.635036	0.478357
C_compacta	1566	A	4	old	2017-11-15	10:19:29	0.0554	0.127	0.0632	0.0877	0.0463413	0.56378	0.279361	0.223001	0.497638	0.448119	0.407622
C_denticulata	ss.13.46	B	6	haustorium	2018-06-20	13:19:35	0.0216	0.0627	0.0328	0.0456	0.0191288	0.655502	0.280702	0.196172	0.523126	0.375	0.516455
C_sandwichiana	155	C	2	young	2017-12-13	15:38:43	0.0382	0.0946	0.0338	0.0471	0.0271454	0.596195	0.282378	0.360328	0.357294	1.00849	0.333486
C_tasmanica	ss.17.15	B	5	haustorium	2018-04-17	14:21:56	0.0299	0.1279	0.0686	0.0956	0.0277112	0.766224	0.282427	0.181217	0.536357	0.337866	0.602291
C_costaricensis	CUCO	B	3	haustorium	2018-05-25	14:25:32	0.0735	0.2132	0.0858	0.1196	0.057883	0.655253	0.282609	0.314952	0.402439	0.782609	0.452338
C_monogyna	CUMO	D	1	flower	2018-02-16	15:51:56	0.0637	0.2142	0.0882	0.123	0.0521917	0.702614	0.282927	0.305308	0.411765	0.741463	0.508532
C_costaricensis	CUCO	C	1	haustorium	2018-05-25	15:09:23	0.0922	0.2574	0.1044	0.1456	0.0723112	0.641803	0.282967	0.311439	0.405594	0.767857	0.43784
C_polygonorum	1705	B	2	young	2017-12-13	13:59:42	0.0436	0.0995	0.0446	0.0623	0.034558	0.561809	0.284109	0.26765	0.448241	0.597111	0.361979
C_polygonorum	1705	C	2	young	2017-12-13	11:29:05	0.05	0.1074	0.0446	0.0623	0.0373966	0.534451	0.284109	0.300621	0.41527	0.723917	0.289253
C_cephalanthii	1567	D	9	seed	2018-04-19	17:03:34	0.1103	0.3343	0.1	0.1397	0.0755683	0.670057	0.28418	0.416687	0.299133	1.39298	0.380961
C_tasmanica	ss.17.15	D	2	young	2018-05-03	13:32:11	0.0083	0.0142	0.0088	0.0123	0.00761266	0.415493	0.284553	0.0957288	0.619718	0.154472	0.253309
C_costaricensis	CUCO	B	2	old	2018-05-25	14:16:35	0.0093	0.0167	0.0098	0.0137	0.00828917	0.443114	0.284672	0.128502	0.586826	0.218978	0.279223
C_tasmanica	ss.17.15	C	3	haustorium	2018-05-29	13:36:57	0.0887	0.3142	0.1108	0.1549	0.0687425	0.717696	0.2847	0.362659	0.352642	1.02841	0.488147
C_cephalanthii	1567	G	3	young	2018-04-03	17:15:39	0.0578	0.1358	0.0539	0.0755	0.0431364	0.574374	0.286093	0.317	0.396907	0.798675	0.332584
C_costaricensis	CUCO	B	2	haustorium	2018-05-25	14:25:32	0.1083	0.2902	0.1088	0.1525	0.0810039	0.626809	0.286557	0.338529	0.374914	0.902951	0.388778
C_tasmanica	ss.17.15	B	6	haustorium	2018-04-17	14:21:56	0.0225	0.0809	0.0353	0.0495	0.0191258	0.721879	0.286869	0.27679	0.436341	0.634343	0.532499
C_californica	ss.17.105	C	1	old	2018-05-03	12:43:03	0.051	0.223	0.0814	0.1142	0.0418759	0.7713	0.287215	0.347762	0.365022	0.952715	0.546486
C_californica	ss.17.105	D	1	flower	2018-07-06	14:13:32	0.0588	0.1569	0.0716	0.1005	0.0485824	0.625239	0.287562	0.256096	0.456342	0.561194	0.443348
C_monogyna	CUMO	B	2	young	2017-12-13	10:48:48	0.0765	0.2515	0.1103	0.1549	0.0643024	0.695825	0.287928	0.273504	0.438569	0.623628	0.507713
C_polygonorum	1705	S	2	seedling	2017-11-09	18:22:52	0.0466	0.1186	0.0279	0.0392	0.0259486	0.607083	0.288265	0.47649	0.235245	2.02551	0.14726
C_sandwichiana	155	B	1	young	2018-01-25	12:41:23	0.0279	0.0588	0.0324	0.0456	0.0245307	0.52551	0.289474	0.159506	0.55102	0.289474	0.373497
Ipomoea_nil	IPNI	B	2	leaf	2018-04-19	11:49:56	0.1926	0.7412	0.2093	0.2946	0.138172	0.740151	0.289545	0.428075	0.28238	1.51595	0.454703
C_australis	1382	C	2	young	2017-12-13	14:21:20	0.0466	0.0926	0.0431	0.0608	0.0368902	0.49676	0.291118	0.243439	0.465443	0.523026	0.259717
Ipomoea_nil	IPNI	D	1	leaf	2018-05-03	14:55:09	0.1926	0.8152	0.2123	0.3	0.13701	0.763739	0.292333	0.44724	0.260427	1.71733	0.461931
C_cephalanthii	1567	D	1	young	2018-02-16	14:57:26	0.0284	0.052	0.0343	0.0485	0.0273231	0.453846	0.292784	0.0476011	0.659615	0.0721649	0.329458
C_sandwichiana	155	C	1	young	2017-12-13	15:38:43	0.0294	0.0676	0.0343	0.0485	0.0251009	0.565089	0.292784	0.19982	0.507396	0.393814	0.39314
C_epithymum	CUEP	C	3	young	2018-05-29	13:56:11	0.0255	0.0588	0.0333	0.0471	0.0230201	0.566327	0.292994	0.14068	0.566327	0.248408	0.426908
C_costaricensis	CUCO	C	6	haustorium	2018-05-25	15:09:23	0.0701	0.1799	0.0789	0.1118	0.0566533	0.610339	0.294275	0.267148	0.438577	0.609123	0.40341
C_californica	ss.17.105	E	2	haustorium	2018-05-25	18:16:41	0.027	0.0892	0.048	0.0681	0.0246849	0.697309	0.295154	0.166729	0.538117	0.309838	0.537027
C_cephalanthii	1567	G	6	seed (old)	2018-05-29	12:53:01	0.1809	0.4167	0.1603	0.2275	0.132913	0.565875	0.295385	0.319926	0.384689	0.831648	0.289542
C_tasmanica	ss.17.15	D	4	young	2018-05-29	10:36:38	0.0064	0.0127	0.0069	0.0098	0.00556946	0.496063	0.295918	0.160775	0.543307	0.295918	0.314509
C_polygonorum	1705	X	2	seed	2017-11-02	11:20:52	0.1353	0.3613	0.1779	0.2529	0.116586	0.625519	0.29656	0.211051	0.492389	0.428628	0.449798
C_indecora	ss.16.77	A	3	old	2017-12-13	13:22:55	0.0064	0.0132	0.0083	0.0118	0.00605187	0.515152	0.29661	0.074602	0.628788	0.118644	0.391106
C_tasmanica	ss.17.15	D	3	young	2018-05-29	10:36:38	0.0074	0.0142	0.0083	0.0118	0.00669083	0.478873	0.29661	0.118883	0.584507	0.20339	0.314958
C_cephalanthii	1567	A	1	young	2017-11-15	13:33:03	0.052	0.1397	0.0441	0.0627	0.0356868	0.627774	0.296651	0.387673	0.315676	1.22807	0.311447
C_tasmanica	ss.17.15	C	4	haustorium	2018-05-29	13:36:57	0.0745	0.2245	0.1113	0.1583	0.0654211	0.668151	0.296905	0.207327	0.495768	0.418193	0.493965
C_costaricensis	CUCO	C	3	haustorium	2018-05-25	15:09:23	0.0686	0.2113	0.0961	0.1368	0.0582934	0.675343	0.297515	0.247682	0.454804	0.544591	0.481572
C_costaricensis	CUCO	-	1	seedling	2018-03-15	16:05:03	0.0735	0.2686	0.0691	0.099	0.0500414	0.726359	0.30202	0.44072	0.25726	1.71313	0.38928
C_denticulata	ss.13.46	C	5	haustorium	2018-05-29	12:02:27	0.0176	0.0672	0.0338	0.0485	0.0159857	0.738095	0.303093	0.193931	0.502976	0.385567	0.547891
C_tasmanica	ss.17.15	B	4	young	2018-04-17	13:55:52	0.0118	0.025	0.0147	0.0211	0.0108532	0.528	0.303318	0.108682	0.588	0.184834	0.375418
C_australis	1382	B	1	young	2017-12-13	15:07:51	0.0696	0.1858	0.0382	0.0549	0.0367639	0.625404	0.304189	0.490213	0.205597	2.38434	0.0791863
C_polygonorum	1705	B	3	young	2017-12-13	13:59:42	0.0441	0.1098	0.0402	0.0578	0.0323946	0.598361	0.304498	0.329382	0.36612	0.899654	0.307233
C_epithymum	CUEP	2	3	seedling	2018-05-01	14:08:56	0.0382	0.0706	0.0324	0.0466	0.0298749	0.458924	0.304721	0.236355	0.458924	0.515021	0.150977
C_cephalanthii	1567	F	6	old	2018-03-23	16:26:33	0.0382	0.0897	0.0426	0.0613	0.0319051	0.574136	0.305057	0.220027	0.474916	0.463295	0.363835
C_californica	ss.17.105	E	1	haustorium	2018-05-25	18:16:41	0.0672	0.2123	0.0882	0.127	0.0554181	0.683467	0.305512	0.279038	0.41545	0.671654	0.457964
C_denticulata	ss.13.46	A	2	flower	2018-07-06	11:02:42	0.0284	0.0926	0.0485	0.0701	0.0258548	0.693305	0.308131	0.168111	0.523758	0.32097	0.511811
C_denticulata	ss.13.46	C	4	haustorium	2018-05-29	12:02:27	0.0211	0.0838	0.0451	0.0652	0.019686	0.74821	0.308282	0.153532	0.538186	0.285276	0.558378
C_californica	ss.17.105	B	5	old	2018-05-29	15:42:33	0.0078	0.0235	0.0098	0.0142	0.0064072	0.668085	0.309859	0.27312	0.417021	0.65493	0.435376
C_costaricensis	CUCO	B	2	young	2018-05-25	14:04:09	0.002	0.0029	0.002	0.0029	0.002	0.310345	0.310345	0	0.689655	0	0
C_denticulata	ss.13.46	D	3	young	2018-05-29	16:47:59	0.023	0.0456	0.025	0.0363	0.020368	0.495614	0.311295	0.14046	0.548246	0.256198	0.290736
C_californica	ss.17.105	C	7	flower	2018-05-25	13:42:20	0.0279	0.074	0.0314	0.0456	0.0225945	0.622973	0.311404	0.264272	0.424324	0.622807	0.382757
C_tasmanica	ss.17.15	D	1	young	2018-05-29	10:36:38	0.0064	0.0137	0.0064	0.0093	0.00524153	0.532847	0.311828	0.221019	0.467153	0.473118	0.285446
C_californica	ss.17.105	A	2	haustorium	2018-05-03	15:52:11	0.0686	0.3216	0.1147	0.1667	0.0572521	0.786692	0.311938	0.331408	0.356654	0.929214	0.524888
C_costaricensis	CUCO	C	1	old	2018-05-25	14:54:09	0.0098	0.0206	0.0108	0.0157	0.00853305	0.524272	0.312102	0.163626	0.524272	0.312102	0.316306
C_gracillima	CUGR	B	1	young	2018-07-06	10:33:15	0.0221	0.0632	0.0216	0.0314	0.0163203	0.650316	0.312102	0.346126	0.341772	1.01274	0.350118
C_epithymum	CUEP	1	2	seedling	2018-01-05	13:52:00	0.0858	0.1848	0.0775	0.1127	0.0661513	0.535714	0.312334	0.268294	0.419372	0.639752	0.243803
C_californica	ss.17.105	E	4	flower	2018-07-06	14:26:42	0.0598	0.2436	0.0711	0.1034	0.0448662	0.754516	0.312379	0.395749	0.291872	1.3559	0.448182
C_compacta	1566	A	1	young	2017-11-15	11:37:17	0.0525	0.1167	0.0647	0.0941	0.0473807	0.550129	0.312434	0.133153	0.554413	0.24017	0.370709
C_californica	ss.17.105	E	2	flower	2018-07-06	14:26:42	0.0775	0.176	0.0686	0.1	0.0580673	0.559659	0.314	0.296227	0.389773	0.76	0.251182
C_costaricensis	CUCO	C	5	haustorium	2018-05-25	15:09:23	0.0848	0.2358	0.0941	0.1373	0.0674086	0.640373	0.314639	0.286294	0.399067	0.717407	0.381898
C_californica	ss.17.105	B	2	young	2018-05-29	15:33:16	0.0083	0.0132	0.0074	0.0108	0.00728242	0.371212	0.314815	0.124579	0.560606	0.222222	0.0334257
C_californica	ss.17.105	D	5	haustorium	2018-05-25	13:08:20	0.027	0.0672	0.0309	0.0451	0.0225586	0.598214	0.314856	0.225323	0.459821	0.490022	0.370049
C_californica	ss.17.105	A	4	flower	2018-05-29	16:21:52	0.0975	0.3525	0.1049	0.1534	0.0717441	0.723404	0.316167	0.386244	0.297589	1.29791	0.406044
C_indecora	ss.16.77	B	2	old	2018-01-25	12:10:09	0.0098	0.0289	0.0127	0.0186	0.00825068	0.6609	0.317204	0.243349	0.439446	0.553763	0.429914
C_costaricensis	CUCO	B	1	haustorium	2018-05-25	14:25:32	0.1216	0.3299	0.1211	0.1779	0.0924762	0.631403	0.31928	0.313639	0.367081	0.854413	0.33508
C_epithymum	CUEP	1	3	seedling	2018-01-05	13:52:00	0.0603	0.1338	0.0667	0.098	0.0517759	0.549327	0.319388	0.182107	0.498505	0.365306	0.322863
C_costaricensis	CUCO	A	2	young	2018-05-03	13:03:52	0.0118	0.0216	0.0147	0.0216	0.0118	0.453704	0.319444	0	0.680556	0	0.295918
C_polygonorum	1705	C	3	seed	2017-12-13	13:00:53	0.0814	0.2279	0.0799	0.1176	0.0609737	0.642826	0.320578	0.328829	0.350592	0.937925	0.334232
C_cephalanthii	1567	F	9	seed (old)	2018-05-29	12:23:38	0.1711	0.4637	0.1853	0.273	0.136036	0.631011	0.321245	0.279143	0.399612	0.698535	0.359684
C_australis	1382	A	2	young	2018-01-25	11:09:17	0.0255	0.0544	0.0309	0.0456	0.0233846	0.53125	0.322368	0.109617	0.568015	0.192982	0.338296
C_cephalanthii	1567	A	1	young	2017-11-15	13:24:27	0.0471	0.1225	0.0461	0.0681	0.0360329	0.61551	0.323054	0.300619	0.376327	0.798825	0.313939
C_monogyna	CUMO	C	7	seed	2018-01-25	10:50:10	0.0417	0.1147	0.0647	0.0956	0.0388762	0.636443	0.323222	0.112698	0.56408	0.199791	0.455255
C_tasmanica	ss.17.15	A	6	haustorium	2018-04-17	15:29:24	0.0191	0.075	0.0368	0.0544	0.0174201	0.745333	0.323529	0.185804	0.490667	0.378676	0.524066
C_denticulata	ss.13.46	A	6	flower	2018-07-06	11:02:42	0.0123	0.0422	0.0225	0.0333	0.0114111	0.708531	0.324324	0.1425	0.533175	0.267267	0.5066
C_indecora	ss.16.77	-	2	seedling	2018-08-24	13:19:55	0.0069	0.0319	0.0162	0.024	0.00644138	0.783699	0.325	0.167163	0.507837	0.329167	0.555774
C_tasmanica	ss.17.15	B	5	old	2018-04-17	14:09:31	0.0162	0.0461	0.0245	0.0363	0.0147963	0.64859	0.325069	0.143478	0.531453	0.269972	0.451258
C_cephalanthii	1567	E	2	young	2018-03-08	12:56:48	0.0265	0.0642	0.0245	0.0363	0.0201176	0.587227	0.325069	0.293311	0.38162	0.768595	0.270813
C_tasmanica	ss.17.15	-	1	seedling	2018-08-24	12:55:20	0.0054	0.0152	0.0083	0.0123	0.00498265	0.644737	0.325203	0.128744	0.546053	0.235772	0.453354
C_californica	ss.17.105	D	6	flower	2018-07-06	14:13:32	0.0417	0.0985	0.0466	0.0691	0.0353353	0.57665	0.325615	0.201289	0.473096	0.42547	0.333624
C_polygonorum	1705	C	5	seed	2017-12-13	13:00:53	0.0775	0.1936	0.0828	0.123	0.0630198	0.59969	0.326829	0.245485	0.427686	0.573984	0.329778
C_californica	ss.17.105	A	4	old	2018-05-03	15:45:01	0.0304	0.1118	0.0343	0.051	0.0229579	0.728086	0.327451	0.365751	0.306798	1.19216	0.404467
C_polygonorum	1705	A	2	young	2018-01-25	09:48:59	0.0373	0.0985	0.027	0.0402	0.0240772	0.62132	0.328358	0.39753	0.274112	1.45025	0.181281
C_denticulata	ss.13.46	D	1	young	2018-05-29	16:47:59	0.0647	0.1475	0.0632	0.0941	0.0518047	0.561356	0.328374	0.243151	0.428475	0.567481	0.269423
C_tasmanica	ss.17.15	A	3	haustorium	2018-04-17	15:29:24	0.0299	0.1127	0.0451	0.0672	0.0253468	0.734694	0.328869	0.270953	0.400177	0.677083	0.471963
C_denticulata	ss.13.46	D	4	haustorium	2018-06-22	16:57:03	0.1123	0.3868	0.1838	0.274	0.100311	0.709669	0.329197	0.195622	0.475181	0.411679	0.480682
C_cephalanthii	1567	A	1	seedling	2018-08-24	13:52:40	0.0186	0.0706	0.0265	0.0397	0.0154349	0.736544	0.332494	0.292152	0.375354	0.778338	0.456008
C_indecora	ss.16.77	A	4	old	2017-12-13	13:22:55	0.0069	0.0176	0.0098	0.0147	0.00640465	0.607955	0.333333	0.109848	0.556818	0.197279	0.409308
C_denticulata	ss.13.46	A	1	old	2018-05-29	15:19:24	0.0074	0.0206	0.0108	0.0162	0.00674219	0.640777	0.333333	0.142395	0.524272	0.271605	0.429044
C_costaricensis	CUCO	C	2	old	2018-05-25	14:54:09	0.0078	0.0147	0.0088	0.0132	0.00735643	0.469388	0.333333	0.0680272	0.598639	0.113636	0.247036
C_costaricensis	CUCO	C	2	young	2018-05-25	14:39:54	0.0167	0.0353	0.0196	0.0294	0.015252	0.526912	0.333333	0.111426	0.555241	0.20068	0.307323
C_californica	ss.17.105	C	1	flower	2018-05-25	13:42:20	0.048	0.1373	0.0539	0.0809	0.0385937	0.650401	0.333745	0.273684	0.392571	0.697157	0.361797
C_californica	ss.17.105	C	2	young	2018-05-03	12:32:45	0.0113	0.024	0.0127	0.0191	0.0100822	0.529167	0.335079	0.135755	0.529167	0.256545	0.290294
C_epithymum	CUEP	A	4	old	2018-05-25	16:27:35	0.0127	0.0245	0.0127	0.0191	0.0110767	0.481633	0.335079	0.146554	0.518367	0.282723	0.202326
C_californica	ss.17.105	C	2	old	2018-05-03	12:43:03	0.0574	0.2667	0.1054	0.1588	0.0500769	0.784777	0.336272	0.268527	0.395201	0.679471	0.508844
Ipomoea_nil	IPNI	B	1	leaf	2018-05-03	14:09:47	0.1505	0.627	0.1799	0.2711	0.114439	0.759968	0.336407	0.376671	0.286922	1.3128	0.417852
C_polygonorum	1705	X	4	fruit	2017-11-02	11:20:52	0.1127	0.323	0.1397	0.2108	0.0950483	0.651084	0.337287	0.230206	0.432508	0.532258	0.385754
C_californica	ss.17.105	B	8	flower	2018-05-29	15:51:20	0.0686	0.2132	0.0696	0.1054	0.0516143	0.678236	0.339658	0.333888	0.326454	1.02277	0.334396
C_polygonorum	1705	B	1	young	2017-12-13	13:59:42	0.051	0.1485	0.0544	0.0824	0.0399844	0.656566	0.339806	0.293864	0.36633	0.802184	0.339866
C_cephalanthii	1567	D	1	young	2018-03-08	12:22:11	0.0412	0.0941	0.0456	0.0691	0.0355661	0.562168	0.340087	0.175322	0.484591	0.361795	0.299216
Ipomoea_nil	IPNI	A	2	Leaf	2018-04-19	11:21:24	0.1779	0.6363	0.2176	0.3299	0.141228	0.720415	0.340406	0.317617	0.341977	0.928766	0.404789
C_costaricensis	CUCO	A	2	old	2018-05-03	13:13:39	0.026	0.0667	0.0294	0.0446	0.021791	0.610195	0.340807	0.218413	0.44078	0.495516	0.333597
C_californica	ss.17.105	D	5	flower	2018-07-06	14:13:32	0.0515	0.1819	0.0613	0.0931	0.0405497	0.716877	0.341568	0.321433	0.336998	0.953813	0.394865
C_denticulata	ss.13.46	C	2	haustorium	2018-05-29	12:02:27	0.0544	0.2319	0.0936	0.1422	0.0473878	0.765416	0.341772	0.254606	0.403622	0.630802	0.487408
C_tasmanica	ss.17.15	B	1	young	2018-04-17	13:55:52	0.0123	0.024	0.0132	0.0201	0.0111875	0.4875	0.343284	0.106716	0.55	0.19403	0.225806
C_tasmanica	ss.17.15	A	1	haustorium	2017-12-21	12:12:19	0.0074	0.024	0.0093	0.0142	0.00610162	0.691667	0.34507	0.26743	0.3875	0.690141	0.394941
C_denticulata	ss.13.46	A	2	young	2018-05-29	11:11:53	0.0132	0.026	0.0147	0.0225	0.0122338	0.492308	0.346667	0.0879487	0.565385	0.155556	0.240222
C_californica	ss.17.105	A	3	flower	2018-05-29	16:21:52	0.0485	0.15	0.0441	0.0676	0.0347889	0.676667	0.347633	0.358367	0.294	1.21893	0.283779
C_epithymum	CUEP	A	3	young	2018-05-25	16:13:09	0.0225	0.0417	0.024	0.0368	0.0209918	0.460432	0.347826	0.0766343	0.57554	0.133152	0.190291
C_californica	ss.17.105	E	6	haustorium	2018-05-25	18:16:41	0.0294	0.0838	0.0348	0.0534	0.0245056	0.649165	0.348315	0.236411	0.415274	0.569288	0.356277
C_polygonorum	1705	C	3	young	2017-12-13	11:29:05	0.0657	0.149	0.0686	0.1054	0.055565	0.55906	0.349146	0.190451	0.460403	0.413662	0.261564
C_indecora	ss.16.77	-	1	seedling	2018-08-24	13:36:39	0.0098	0.0407	0.0191	0.0294	0.00896987	0.759214	0.35034	0.180372	0.469287	0.384354	0.495843
C_tasmanica	ss.17.15	C	6	young	2018-05-29	13:12:22	0.0167	0.0392	0.0191	0.0294	0.0146234	0.57398	0.35034	0.162415	0.487245	0.333333	0.302953
C_californica	ss.17.105	E	5	haustorium	2018-05-25	18:16:41	0.0382	0.1059	0.05	0.077	0.0336449	0.639282	0.350649	0.177207	0.472144	0.375325	0.377235
C_monogyna	CUMO	-	1	seedling	2017-11-09	17:17:10	0.101	0.4436	0.1167	0.1799	0.0757269	0.772317	0.351306	0.385619	0.263075	1.46581	0.393318
C_cephalanthii	1567	E	1	young	2018-03-08	12:56:48	0.0417	0.1113	0.0426	0.0657	0.0330942	0.625337	0.351598	0.265653	0.382749	0.694064	0.291537
C_polygonorum	1705	C	4	seed	2017-12-13	13:00:53	0.0902	0.3039	0.1289	0.199	0.0779968	0.703192	0.352261	0.223586	0.424153	0.527136	0.420677
C_californica	ss.17.105	B	3	haustorium	2018-05-29	16:03:02	0.0368	0.1127	0.0441	0.0681	0.0303167	0.673469	0.352423	0.256273	0.391304	0.654919	0.364798
C_indecora	ss.16.77	A	2	old	2017-12-13	13:22:55	0.0074	0.0196	0.0108	0.0167	0.00694469	0.622449	0.353293	0.0956862	0.55102	0.173653	0.395201
C_epithymum	CUEP	D	2	haustorium	2018-06-20	15:54:20	0.0377	0.073	0.0358	0.0554	0.0323864	0.483562	0.353791	0.155798	0.490411	0.31769	0.148328
C_tasmanica	ss.17.15	A	5	young	2018-04-17	14:43:56	0.0172	0.0436	0.0206	0.0319	0.0150259	0.605505	0.354232	0.173291	0.472477	0.366771	0.330334
C_monogyna	CUMO	C	3	flower	2018-01-25	10:50:10	0.1333	0.3701	0.1196	0.1853	0.0980723	0.639827	0.35456	0.322284	0.323156	0.997302	0.246799
C_costaricensis	CUCO	C	3	old	2018-05-25	14:54:09	0.0074	0.0152	0.0088	0.0137	0.00702551	0.513158	0.357664	0.0633884	0.578947	0.109489	0.265861
C_californica	ss.17.105	B	4	haustorium	2018-05-29	16:03:02	0.0451	0.1407	0.0471	0.0735	0.0348784	0.67946	0.359184	0.306062	0.334755	0.914286	0.316445
C_cephalanthii	1567	A	3	seedling	2018-08-24	14:03:55	0.0196	0.0686	0.0289	0.0451	0.0170602	0.714286	0.359202	0.219515	0.421283	0.521064	0.422251
C_tasmanica	ss.17.15	B	6	young	2018-04-17	13:55:52	0.0108	0.025	0.0132	0.0206	0.00988765	0.568	0.359223	0.112777	0.528	0.213592	0.309209
C_tasmanica	ss.17.15	A	2	haustorium	2018-04-17	15:29:24	0.0902	0.3162	0.1167	0.1824	0.0745914	0.714738	0.360197	0.270732	0.36907	0.733553	0.390587
C_australis	1382	-	2	seedling	2017-11-02	15:16:57	0.0711	0.2598	0.0755	0.1181	0.0535246	0.726328	0.360711	0.348681	0.290608	1.19983	0.340306
C_cephalanthii	1567	D	3	young	2018-03-08	12:22:11	0.0461	0.1294	0.0529	0.0828	0.0384005	0.64374	0.361111	0.230079	0.40881	0.562802	0.326568
C_polygonorum	1705	C	2	seed	2017-12-13	13:00:53	0.0784	0.2358	0.0971	0.152	0.0662551	0.667515	0.361184	0.227026	0.41179	0.551316	0.359728
C_californica	ss.17.105	B	3	old	2018-05-29	15:42:33	0.0039	0.0093	0.0044	0.0069	0.00340355	0.580645	0.362319	0.164563	0.473118	0.347826	0.284989
C_monogyna	CUMO	-	1	seedling	2017-11-09	17:26:18	0.0971	0.3569	0.1216	0.1907	0.0784893	0.727935	0.362349	0.296939	0.340712	0.871526	0.384194
C_denticulata	ss.13.46	C	4	old	2018-05-29	11:52:58	0.025	0.0971	0.0431	0.0676	0.0224748	0.742533	0.362426	0.193702	0.443872	0.436391	0.457066
C_californica	ss.17.105	E	9	haustorium	2018-05-25	18:16:41	0.0593	0.1858	0.0858	0.1348	0.052911	0.68084	0.363501	0.174712	0.461787	0.378338	0.401629
C_epithymum	CUEP	C	5	haustorium	2018-05-29	14:14:27	0.0392	0.1034	0.0471	0.074	0.0340686	0.62089	0.363514	0.180974	0.455513	0.397297	0.326345
C_cephalanthii	1567	A	2	old	2017-11-15	13:40:51	0.025	0.0593	0.0162	0.0255	0.0160379	0.578415	0.364706	0.362107	0.273187	1.32549	0.0171309
C_californica	ss.17.105	D	5	young	2018-05-25	12:42:05	0.0127	0.0338	0.0162	0.0255	0.0113161	0.62426	0.364706	0.156004	0.47929	0.32549	0.344329
C_epithymum	CUEP	A	5	young	2018-05-25	16:13:09	0.0167	0.0299	0.0162	0.0255	0.015232	0.441472	0.364706	0.0934881	0.541806	0.172549	0.0942704
C_californica	ss.17.105	A	1	young	2018-05-03	15:35:43	0.0451	0.1936	0.051	0.0804	0.0339611	0.767045	0.365672	0.370899	0.26343	1.40796	0.36691
C_costaricensis	CUCO	B	5	young	2018-05-25	14:04:09	0.0162	0.0363	0.0196	0.0309	0.015028	0.553719	0.365696	0.0943593	0.539945	0.174757	0.288056
C_denticulata	ss.13.46	D	2	young	2018-05-29	16:47:59	0.0324	0.0775	0.0407	0.0642	0.0298176	0.581935	0.366044	0.108795	0.525161	0.207165	0.316512
C_epithymum	CUEP	C	2	haustorium	2018-05-29	14:14:27	0.0569	0.177	0.0652	0.1029	0.046204	0.678531	0.366375	0.265263	0.368362	0.720117	0.33505
C_costaricensis	CUCO	A	1	young	2018-05-03	13:03:52	0.0299	0.0799	0.023	0.0363	0.0206282	0.625782	0.366391	0.345749	0.28786	1.2011	0.151343
C_californica	ss.17.105	A	3	haustorium	2018-05-03	15:52:11	0.0961	0.4054	0.1422	0.2245	0.0806876	0.76295	0.366592	0.282643	0.350765	0.805791	0.427726
C_californica	ss.17.105	E	4	young	2018-05-25	17:35:48	0.0083	0.0181	0.0093	0.0147	0.0075041	0.541436	0.367347	0.118841	0.513812	0.231293	0.249573
C_denticulata	ss.13.46	B	1	haustorium	2018-06-20	13:19:35	0.0495	0.2348	0.102	0.1613	0.0451616	0.789182	0.367638	0.19795	0.434412	0.455673	0.489402
C_epithymum	CUEP	A	1	old	2018-05-25	16:27:35	0.0118	0.0294	0.0127	0.0201	0.00995189	0.598639	0.368159	0.199868	0.431973	0.462687	0.2708
C_californica	ss.17.105	D	4	haustorium	2018-05-25	13:08:20	0.0559	0.1794	0.0588	0.0931	0.0433725	0.688406	0.368421	0.30382	0.327759	0.92696	0.310241
C_californica	ss.17.105	E	7	haustorium	2018-05-25	18:16:41	0.0627	0.2446	0.0897	0.1422	0.0529296	0.743663	0.369198	0.264081	0.366721	0.720113	0.411899
C_californica	ss.17.105	A	1	haustorium	2018-05-03	15:52:11	0.0951	0.3716	0.1186	0.1882	0.076117	0.74408	0.369819	0.31102	0.31916	0.974495	0.379032
C_costaricensis	CUCO	B	3	old	2018-05-25	14:16:35	0.0275	0.0725	0.0324	0.0515	0.0238163	0.62069	0.370874	0.18223	0.446897	0.407767	0.310063
C_denticulata	ss.13.46	C	1	old	2018-05-29	11:52:58	0.025	0.1069	0.049	0.0779	0.0229978	0.766137	0.370988	0.170639	0.458372	0.372272	0.47361
C_californica	ss.17.105	C	3	flower	2018-05-25	13:42:20	0.0588	0.1961	0.0632	0.1005	0.0457507	0.700153	0.371144	0.306571	0.322285	0.951244	0.318713
C_californica	ss.17.105	B	6	flower	2018-05-29	15:51:20	0.076	0.2637	0.0789	0.1255	0.0576906	0.711794	0.371315	0.329482	0.299204	1.1012	0.312779
C_tasmanica	ss.17.15	D	3	young	2018-05-03	13:32:11	0.0098	0.0206	0.0108	0.0172	0.00895763	0.524272	0.372093	0.103635	0.524272	0.197674	0.223524
Ipomoea_nil	IPNI	E	2	leaf	2018-04-19	15:32:35	0.1676	0.6358	0.1824	0.2907	0.127653	0.736395	0.372549	0.340568	0.286883	1.18713	0.335774
C_costaricensis	CUCO	A	1	old	2018-05-03	13:13:39	0.023	0.0647	0.0289	0.0461	0.0201149	0.644513	0.373102	0.180221	0.446677	0.403471	0.338081
C_californica	ss.17.105	B	3	flower	2018-05-29	15:51:20	0.0946	0.3417	0.1103	0.176	0.0750407	0.723149	0.373295	0.303907	0.322798	0.941477	0.349243
C_monogyna	CUMO	C	1	flower	2018-01-25	10:50:10	0.1216	0.3466	0.1176	0.1877	0.0937544	0.649163	0.373468	0.287236	0.339296	0.846564	0.253823
C_epithymum	CUEP	D	3	haustorium	2018-06-20	15:54:20	0.026	0.0569	0.027	0.0431	0.0226815	0.543058	0.37355	0.151933	0.474517	0.320186	0.211498
C_cephalanthii	1567	A	3	old	2017-11-15	13:53:59	0.0108	0.026	0.0132	0.0211	0.00984985	0.584615	0.374408	0.1179	0.507692	0.232227	0.297787
C_denticulata	ss.13.46	B	4	haustorium	2018-06-20	13:19:35	0.0225	0.0946	0.0426	0.0681	0.020594	0.762156	0.374449	0.175234	0.450317	0.389134	0.463226
C_costaricensis	CUCO	C	1	young	2018-05-25	14:39:54	0.0181	0.0402	0.0172	0.0275	0.0149843	0.549751	0.374545	0.197594	0.427861	0.461818	0.177035
C_denticulata	ss.13.46	C	1	flower	2018-06-07	12:39:09	0.024	0.0824	0.0377	0.0603	0.0216852	0.708738	0.374793	0.167683	0.457524	0.366501	0.414733
C_epithymum	CUEP	A	4	haustorium	2018-05-25	16:36:01	0.0505	0.1505	0.0662	0.1059	0.0442471	0.664452	0.374882	0.185251	0.439867	0.421152	0.356072
C_denticulata	ss.13.46	C	1	young	2018-05-29	11:43:17	0.0382	0.0907	0.0309	0.0495	0.0282848	0.578831	0.375758	0.283559	0.340684	0.832323	0.12327
C_tasmanica	ss.17.15	D	2	young	2018-05-29	10:36:38	0.0074	0.0186	0.0098	0.0157	0.00689342	0.602151	0.375796	0.0973221	0.526882	0.184713	0.330047
C_denticulata	ss.13.46	B	1	old	2018-06-20	13:09:13	0.0196	0.0667	0.0275	0.0441	0.0170347	0.706147	0.376417	0.211289	0.412294	0.512472	0.386668
C_denticulata	ss.13.46	C	6	flower	2018-06-20	15:03:14	0.0186	0.0637	0.0324	0.052	0.0174533	0.708006	0.376923	0.114443	0.508634	0.225	0.432651
C_costaricensis	CUCO	B	6	young	2018-05-25	14:04:09	0.0304	0.0716	0.025	0.0402	0.022829	0.575419	0.378109	0.272729	0.349162	0.781095	0.124977
C_californica	ss.17.105	D	4	young	2018-05-25	12:42:05	0.0206	0.0574	0.0328	0.0529	0.0199897	0.641115	0.379962	0.0486092	0.571429	0.0850662	0.389248
C_californica	ss.17.105	E	2	old	2018-05-25	18:05:05	0.0191	0.0647	0.0225	0.0363	0.0155163	0.704791	0.380165	0.272076	0.347759	0.782369	0.336018
C_californica	ss.17.105	C	3	old	2018-05-03	12:43:03	0.0431	0.1971	0.0784	0.1265	0.0384122	0.781329	0.380237	0.221995	0.397768	0.558103	0.453954
C_californica	ss.17.105	E	7	flower	2018-07-06	14:26:42	0.0422	0.1098	0.0422	0.0681	0.0341606	0.615665	0.380323	0.235342	0.384335	0.612335	0.236875
C_californica	ss.17.105	A	5	flower	2018-05-29	16:21:52	0.0471	0.1392	0.0461	0.0745	0.0364029	0.661638	0.381208	0.287614	0.331178	0.868456	0.254536
C_denticulata	ss.13.46	B	2	old	2018-06-20	13:09:13	0.0152	0.0422	0.0191	0.0309	0.0134309	0.63981	0.381877	0.165516	0.452607	0.365696	0.324522
C_australis	1382	A	1	young	2018-01-25	11:09:17	0.0299	0.0657	0.0333	0.0539	0.0271909	0.544901	0.382189	0.110961	0.506849	0.218924	0.228727
C_costaricensis	CUCO	B	5	haustorium	2018-05-25	14:25:32	0.0799	0.2093	0.0574	0.0931	0.0541156	0.618251	0.383459	0.342294	0.274247	1.24812	0.0842486
C_californica	ss.17.105	A	8	flower	2018-05-29	16:21:52	0.0657	0.2265	0.0662	0.1078	0.0497955	0.709934	0.3859	0.321826	0.292274	1.10111	0.282814
C_californica	ss.17.105	B	3	young	2018-05-29	15:33:16	0.0103	0.0206	0.0108	0.0176	0.0094911	0.5	0.386364	0.0893645	0.524272	0.170455	0.161415
C_denticulata	ss.13.46	A	4	flower	2018-07-06	11:02:42	0.0382	0.124	0.0574	0.0936	0.0347255	0.691935	0.386752	0.150345	0.462903	0.324786	0.385132
C_denticulata	ss.13.46	A	1	flower	2018-07-06	11:02:42	0.0309	0.1216	0.052	0.0848	0.0278309	0.745888	0.386792	0.185576	0.427632	0.433962	0.424249
C_tasmanica	ss.17.15	A	1	young	2017-12-21	11:50:46	0.0069	0.0186	0.0093	0.0152	0.00637131	0.629032	0.388158	0.111842	0.5	0.223684	0.331724
C_californica	ss.17.105	E	4	old	2018-05-25	18:05:05	0.0167	0.0534	0.0225	0.0368	0.0146354	0.687266	0.388587	0.190065	0.421348	0.451087	0.354828
C_cephalanthii	1567	D	2	young	2018-03-08	12:22:11	0.0549	0.1647	0.0623	0.102	0.0455639	0.666667	0.389216	0.232521	0.378264	0.614706	0.29655
C_californica	ss.17.105	E	1	flower	2018-07-06	14:26:42	0.0515	0.1549	0.0593	0.0971	0.0429916	0.667527	0.389289	0.227883	0.382828	0.595263	0.301402
C_lupuliformis	CULU	-	1	seedling	2017-11-02	14:34:38	0.1127	0.601	0.1206	0.1975	0.0814829	0.812479	0.389367	0.409967	0.200666	2.04304	0.337167
C_denticulata	ss.13.46	A	4	young	2018-05-29	11:11:53	0.0191	0.0407	0.0206	0.0338	0.0174302	0.530713	0.390533	0.103325	0.506143	0.204142	0.193639
C_denticulata	ss.13.46	2	2	seedling	2018-05-01	14:22:18	0.0294	0.1569	0.049	0.0804	0.0249514	0.81262	0.390547	0.297152	0.312301	0.951493	0.43371
C_indecora	ss.16.77	-	2	seedling	2018-08-24	13:36:39	0.0103	0.0392	0.0152	0.025	0.00896241	0.737245	0.392	0.220245	0.387755	0.568	0.388936
C_monogyna	CUMO	-	2	seedling	2017-11-09	17:17:10	0.0848	0.3868	0.1113	0.1843	0.0683383	0.780765	0.396093	0.316161	0.287746	1.09875	0.370482
Ipomoea_nil	IPNI	C	3	leaf	2018-04-19	12:31:58	0.1789	0.7118	0.176	0.2922	0.131455	0.748665	0.397673	0.355067	0.24726	1.436	0.277114
C_tasmanica	ss.17.15	B	5	young	2018-04-17	13:55:52	0.0157	0.0407	0.0186	0.0309	0.0139886	0.614251	0.398058	0.144939	0.457002	0.317152	0.272679
C_californica	ss.17.105	D	3	old	2018-05-25	12:53:49	0.0078	0.0162	0.0074	0.0123	0.00676693	0.518519	0.398374	0.144836	0.45679	0.317073	0.114416
C_californica	ss.17.105	A	6	flower	2018-05-29	16:21:52	0.0779	0.2804	0.076	0.1265	0.0582215	0.722183	0.399209	0.329749	0.271041	1.2166	0.260382
C_epithymum	CUEP	2	2	seedling	2018-05-01	14:08:56	0.0294	0.0691	0.0373	0.0623	0.0280953	0.57453	0.401284	0.0589185	0.539797	0.109149	0.269107
C_epithymum	CUEP	A	3	old	2018-05-25	16:27:35	0.0172	0.0397	0.0176	0.0294	0.0149333	0.566751	0.401361	0.155315	0.443325	0.35034	0.184331
C_epithymum	CUEP	D	3	seed	2018-08-20	17:50:06	0.0505	0.1828	0.0588	0.0985	0.0408433	0.723742	0.403046	0.275291	0.321663	0.855838	0.311441
C_californica	ss.17.105	A	2	flower	2018-05-29	16:21:52	0.0892	0.324	0.0863	0.1446	0.0664895	0.724691	0.403181	0.330461	0.266358	1.24066	0.253622
C_californica	ss.17.105	B	5	young	2018-05-29	15:33:16	0.0132	0.0338	0.0152	0.0255	0.0117113	0.609467	0.403922	0.146374	0.449704	0.32549	0.25301
C_epithymum	CUEP	A	1	young	2018-05-25	16:13:09	0.026	0.0574	0.0216	0.0363	0.0205812	0.547038	0.404959	0.218735	0.376307	0.581267	0.064817
C_denticulata	ss.13.46	A	2	haustorium	2018-05-29	11:30:47	0.0304	0.0975	0.0382	0.0642	0.026168	0.688205	0.404984	0.203221	0.391795	0.518692	0.316366
Ipomoea_nil	IPNI	A	4	Leaf	2018-04-19	11:12:40	0.173	0.6539	0.2098	0.3539	0.141308	0.735434	0.407177	0.271979	0.320844	0.847697	0.322174
C_costaricensis	CUCO	B	3	young	2018-05-25	14:04:09	0.0176	0.0426	0.0157	0.0265	0.0140687	0.586854	0.407547	0.223908	0.368545	0.607547	0.131226
C_californica	ss.17.105	E	6	young	2018-05-25	17:35:48	0.0147	0.0358	0.0186	0.0314	0.0139002	0.589385	0.407643	0.0728036	0.519553	0.140127	0.268563
C_monogyna	CUMO	C	2	flower	2018-01-25	10:50:10	0.0882	0.2931	0.0946	0.1598	0.0705025	0.699079	0.40801	0.269233	0.322757	0.834168	0.269856
C_californica	ss.17.105	E	8	haustorium	2018-05-25	18:16:41	0.0382	0.1377	0.0412	0.0696	0.0300448	0.722585	0.408046	0.292753	0.299201	0.978448	0.282017
C_denticulata	ss.13.46	A	1	haustorium	2018-05-29	11:30:47	0.0196	0.0539	0.0235	0.0397	0.0173441	0.636364	0.40806	0.155947	0.435993	0.357683	0.275359
C_californica	ss.17.105	E	6	flower	2018-07-06	14:26:42	0.0637	0.2059	0.0809	0.1368	0.0550909	0.690627	0.408626	0.198465	0.392909	0.505117	0.315865
C_californica	ss.17.105	B	2	flower	2018-05-29	15:51:20	0.0745	0.2799	0.075	0.127	0.0564203	0.733834	0.409449	0.322598	0.267953	1.20394	0.263245
C_denticulata	ss.13.46	C	2	flower	2018-06-20	15:03:14	0.0603	0.2765	0.1216	0.2064	0.0561417	0.781917	0.410853	0.149364	0.439783	0.339632	0.435639
C_californica	ss.17.105	B	1	old	2018-05-29	15:42:33	0.0137	0.0363	0.0162	0.0275	0.0122237	0.62259	0.410909	0.14281	0.446281	0.32	0.260291
C_indecora	ss.16.77	-	1	seedling	2018-08-24	13:19:55	0.0113	0.0431	0.0196	0.0333	0.0104906	0.737819	0.411411	0.133832	0.454756	0.294294	0.399371
Ipomoea_nil	IPNI	C	1	leaf	2018-05-03	14:02:26	0.1627	0.6966	0.1897	0.3225	0.128016	0.766437	0.411783	0.315894	0.272323	1.16	0.317167
C_californica	ss.17.105	E	10	flower	2018-07-06	14:26:42	0.0838	0.25	0.0931	0.1583	0.070174	0.6648	0.411876	0.215724	0.3724	0.57928	0.26015
C_denticulata	ss.13.46	D	1	young	2018-06-22	16:36:43	0.0475	0.1466	0.0686	0.1167	0.043859	0.675989	0.412168	0.119892	0.46794	0.256213	0.339657
C_californica	ss.17.105	B	7	flower	2018-05-29	15:51:20	0.0725	0.276	0.0814	0.1387	0.0575383	0.737319	0.413122	0.291951	0.294928	0.989906	0.294002
C_denticulata	ss.13.46	A	3	haustorium	2018-05-29	11:30:47	0.0284	0.0828	0.0328	0.0559	0.0243765	0.657005	0.413238	0.190627	0.396135	0.481216	0.267213
C_californica	ss.17.105	B	4	flower	2018-05-29	15:51:20	0.0868	0.299	0.0892	0.1525	0.0678719	0.709699	0.415082	0.28659	0.298328	0.960656	0.252021
C_costaricensis	CUCO	B	4	young	2018-05-25	14:04:09	0.0235	0.0603	0.0255	0.0436	0.0204477	0.610282	0.415138	0.161977	0.422886	0.383028	0.21822
C_californica	ss.17.105	C	8	flower	2018-05-25	13:42:20	0.0701	0.2392	0.0784	0.1343	0.0570426	0.70694	0.416232	0.256008	0.327759	0.781087	0.276444
C_cephalanthii	1567	A	2	seedling	2018-08-24	14:03:55	0.0142	0.051	0.0191	0.0328	0.0122997	0.721569	0.417683	0.207807	0.37451	0.554878	0.331716
C_denticulata	ss.13.46	C	2	old	2018-05-29	11:52:58	0.0397	0.1706	0.0647	0.1113	0.0353207	0.767292	0.418688	0.202062	0.37925	0.532794	0.386675
C_tasmanica	ss.17.15	B	7	young	2018-04-17	13:55:52	0.0176	0.0466	0.0211	0.0363	0.0158964	0.622318	0.418733	0.128478	0.45279	0.283747	0.255032
C_californica	ss.17.105	B	5	flower	2018-05-29	15:51:20	0.0539	0.1912	0.0917	0.1578	0.050865	0.718096	0.418885	0.101513	0.479603	0.21166	0.381868
C_californica	ss.17.105	A	7	flower	2018-05-29	16:21:52	0.1069	0.3735	0.1074	0.1853	0.0828239	0.713788	0.420399	0.29205	0.28755	1.01565	0.239823
Ipomoea_nil	IPNI	A	1	leaf	2018-05-03	15:08:41	0.1936	0.6603	0.1716	0.2971	0.142517	0.7068	0.422417	0.317701	0.259882	1.22248	0.188137
Ipomoea_nil	IPNI	D	1	leaf	2018-04-19	13:15:31	0.1559	0.6005	0.1672	0.2897	0.121937	0.740383	0.422851	0.298714	0.278435	1.07283	0.269802
C_monogyna	CUMO	D	1	old	2018-02-16	16:37:42	0.0118	0.0338	0.0113	0.0196	0.00941794	0.650888	0.423469	0.242211	0.33432	0.72449	0.184841
C_epithymum	CUEP	C	2	old	2018-05-29	14:05:22	0.0127	0.0353	0.0147	0.0255	0.0111573	0.640227	0.423529	0.16004	0.416431	0.384314	0.247002
C_californica	ss.17.105	E	5	flower	2018-07-06	14:26:42	0.0485	0.1632	0.0627	0.1093	0.0423008	0.702819	0.426349	0.189459	0.384191	0.493138	0.30447
C_epithymum	CUEP	A	1	haustorium	2018-05-25	16:36:01	0.0265	0.075	0.027	0.0471	0.0219135	0.646667	0.426752	0.213248	0.36	0.592357	0.201953
C_californica	ss.17.105	A	1	flower	2018-05-29	16:21:52	0.075	0.2662	0.073	0.1275	0.0574056	0.718257	0.427451	0.298319	0.27423	1.08784	0.222477
C_epithymum	CUEP	C	6	old	2018-05-29	14:05:22	0.0368	0.1397	0.0407	0.0711	0.0293424	0.736578	0.427567	0.281095	0.291339	0.964838	0.271989
C_monogyna	CUMO	-	2	seedling	2017-11-09	17:26:18	0.075	0.348	0.0853	0.1495	0.0583133	0.784483	0.429431	0.325454	0.245115	1.32776	0.29595
C_indecora	ss.16.77	-	3	seedling	2018-08-24	13:19:55	0.0083	0.0363	0.0162	0.0284	0.00780366	0.77135	0.429577	0.124142	0.446281	0.278169	0.407662
C_tasmanica	ss.17.15	C	2	young	2018-05-29	13:12:22	0.024	0.0662	0.0162	0.0284	0.0161885	0.637462	0.429577	0.32571	0.244713	1.33099	0.000940628
C_tasmanica	ss.17.15	B	2	young	2018-04-17	13:55:52	0.0167	0.0441	0.0201	0.0353	0.0152595	0.621315	0.430595	0.113623	0.455782	0.249292	0.241537
C_indecora	ss.16.77	C	3	young	2018-01-25	11:41:52	0.0093	0.0216	0.0078	0.0137	0.00745027	0.569444	0.430657	0.208232	0.361111	0.576642	0.0559589
C_californica	ss.17.105	C	2	flower	2018-05-25	13:42:20	0.0642	0.2191	0.0725	0.1275	0.0530354	0.706983	0.431373	0.237728	0.330899	0.718431	0.261394
C_denticulata	ss.13.46	C	1	haustorium	2018-05-29	12:02:27	0.0505	0.2667	0.0647	0.1142	0.0403079	0.810649	0.43345	0.323955	0.242595	1.33538	0.330104
C_denticulata	ss.13.46	C	3	flower	2018-06-07	12:39:09	0.0225	0.0799	0.0333	0.0588	0.020435	0.718398	0.433673	0.149556	0.416771	0.358844	0.335331
C_californica	ss.17.105	E	3	flower	2018-07-06	14:26:42	0.0328	0.1265	0.0426	0.0755	0.0279114	0.740711	0.435762	0.22748	0.336759	0.675497	0.308658
C_californica	ss.17.105	E	1	young	2018-05-25	17:35:48	0.0132	0.0338	0.0152	0.027	0.012018	0.609467	0.437037	0.113259	0.449704	0.251852	0.21239
C_tasmanica	ss.17.15	C	7	young	2018-05-29	13:12:22	0.0515	0.1848	0.0637	0.1132	0.0437826	0.72132	0.437279	0.218024	0.344697	0.632509	0.286923
C_monogyna	CUMO	B	5	old	2017-12-13	10:59:39	0.0353	0.174	0.0623	0.1108	0.0316388	0.797126	0.437726	0.204228	0.358046	0.570397	0.387326
C_denticulata	ss.13.46	2	1	seedling	2018-05-01	14:22:18	0.0353	0.1412	0.0451	0.0804	0.0296874	0.75	0.439055	0.24154	0.319405	0.756219	0.30392
C_denticulata	ss.13.46	C	2	young	2018-05-29	11:43:17	0.023	0.0887	0.0338	0.0603	0.0204968	0.740699	0.439469	0.179471	0.38106	0.470978	0.334224
C_californica	ss.17.105	B	1	flower	2018-05-29	15:51:20	0.0858	0.3265	0.1029	0.1838	0.071261	0.737213	0.440152	0.244687	0.315161	0.776387	0.281138
C_californica	ss.17.105	C	5	flower	2018-05-25	13:42:20	0.0696	0.2618	0.0824	0.1475	0.0577108	0.734148	0.441356	0.2439	0.314744	0.774915	0.274968
C_epithymum	CUEP	A	4	young	2018-05-25	16:13:09	0.024	0.0495	0.026	0.0466	0.0232971	0.515152	0.44206	0.0326874	0.525253	0.0622318	0.115991
C_epithymum	CUEP	A	2	old	2018-05-25	16:27:35	0.0176	0.0495	0.0196	0.0353	0.0153977	0.644444	0.444759	0.159281	0.39596	0.402266	0.211147
C_californica	ss.17.105	C	6	flower	2018-05-25	13:42:20	0.0711	0.2877	0.0794	0.1431	0.0568926	0.752868	0.445143	0.278875	0.275982	1.01048	0.261084
C_tasmanica	ss.17.15	A	7	young	2018-04-17	14:43:56	0.0225	0.0745	0.0304	0.0549	0.0203101	0.697987	0.446266	0.14568	0.408054	0.357013	0.291701
C_californica	ss.17.105	D	1	haustorium	2018-05-25	13:08:20	0.0328	0.1113	0.0377	0.0681	0.027634	0.705301	0.446402	0.214873	0.338724	0.634361	0.248753
C_californica	ss.17.105	-	5	seedling	2018-04-17	13:20:53	0.0441	0.2	0.0559	0.101	0.0362625	0.7795	0.446535	0.273965	0.2795	0.980198	0.303341
C_denticulata	ss.13.46	D	3	young	2018-06-22	16:36:43	0.0417	0.124	0.0515	0.0931	0.037513	0.66371	0.446831	0.137846	0.415323	0.331901	0.251624
C_denticulata	ss.13.46	D	5	young	2018-06-22	16:36:43	0.0422	0.1314	0.0588	0.1064	0.039239	0.678843	0.447368	0.105143	0.447489	0.234962	0.291255
C_denticulata	ss.13.46	C	1	flower	2018-06-20	15:03:14	0.0402	0.1623	0.0696	0.126	0.0375225	0.752311	0.447619	0.123545	0.428835	0.288095	0.36255
C_californica	ss.17.105	E	3	young	2018-05-25	17:35:48	0.0118	0.0275	0.0127	0.023	0.0108861	0.570909	0.447826	0.0903557	0.461818	0.195652	0.149738
C_sandwichiana	155	D	1	young	2018-01-25	13:05:39	0.0137	0.0495	0.0167	0.0304	0.0116706	0.723232	0.450658	0.211968	0.337374	0.628289	0.26853
C_polygonorum	1705	D	4	young	2018-07-06	11:29:21	0.0368	0.1029	0.048	0.0882	0.0347299	0.642371	0.455782	0.0777454	0.466472	0.166667	0.248178
C_californica	ss.17.105	B	5	haustorium	2018-05-29	16:03:02	0.0569	0.2426	0.0701	0.1289	0.0471462	0.765458	0.456168	0.254879	0.288953	0.882079	0.280768
C_californica	ss.17.105	B	4	young	2018-05-29	15:33:16	0.0221	0.0725	0.0221	0.0407	0.0178489	0.695172	0.457002	0.23817	0.304828	0.781327	0.186034
C_californica	ss.17.105	A	2	young	2018-05-03	15:35:43	0.0485	0.1819	0.0637	0.1176	0.0423291	0.73337	0.458333	0.191474	0.350192	0.546769	0.28392
C_polygonorum	1705	D	3	young	2018-07-06	11:29:21	0.0392	0.1034	0.048	0.0887	0.0368827	0.62089	0.45885	0.0769333	0.464217	0.165727	0.214548
C_californica	ss.17.105	C	1	young	2018-05-03	12:32:45	0.0211	0.0495	0.0206	0.0382	0.0187373	0.573737	0.460733	0.123105	0.416162	0.295812	0.0957041
C_costaricensis	CUCO	C	5	young	2018-05-25	14:39:54	0.0255	0.0681	0.0314	0.0583	0.02399	0.625551	0.461407	0.0775068	0.461087	0.168096	0.215972
C_tasmanica	ss.17.15	A	6	young	2018-04-17	14:43:56	0.0176	0.0525	0.0176	0.0328	0.0146502	0.664762	0.463415	0.201347	0.335238	0.60061	0.162524
C_denticulata	ss.13.46	C	2	flower	2018-06-07	12:39:09	0.0333	0.1319	0.0539	0.1005	0.0308654	0.747536	0.463682	0.127675	0.408643	0.312438	0.330793
C_lupuliformis	CULU	-	2	seedling	2017-11-02	14:34:38	0.0422	0.2005	0.0436	0.0814	0.0322641	0.789526	0.464373	0.31817	0.217456	1.46314	0.230704
C_tasmanica	ss.17.15	C	4	young	2018-05-29	13:12:22	0.0279	0.0882	0.0299	0.0559	0.0235885	0.683673	0.465116	0.195881	0.339002	0.577818	0.195333
C_denticulata	ss.13.46	D	2	young	2018-06-22	16:36:43	0.0451	0.1382	0.0618	0.1157	0.0424086	0.673661	0.46586	0.086962	0.447178	0.194468	0.264579
C_denticulata	ss.13.46	1	2	seedling	2018-05-01	15:53:06	0.025	0.1132	0.0348	0.0652	0.0215038	0.779152	0.466258	0.226322	0.30742	0.736196	0.304288
C_epithymum	CUEP	D	2	young	2018-06-20	14:48:08	0.0167	0.0348	0.0162	0.0304	0.0156154	0.520115	0.467105	0.0673775	0.465517	0.144737	0.0395411
C_polygonorum	1705	D	5	young	2018-07-06	11:29:21	0.0436	0.1407	0.0574	0.1078	0.0398329	0.690121	0.467532	0.124507	0.40796	0.305195	0.258465
C_tasmanica	ss.17.15	A	1	young	2018-04-17	14:43:56	0.0172	0.0485	0.0206	0.0387	0.0157826	0.645361	0.4677	0.107557	0.424742	0.25323	0.210206
C_californica	ss.17.105	B	1	young	2018-05-29	15:33:16	0.0181	0.0593	0.0211	0.0397	0.0157297	0.694772	0.468514	0.175668	0.355818	0.493703	0.224041
C_denticulata	ss.13.46	B	2	young	2018-06-20	12:55:09	0.0162	0.0402	0.0172	0.0324	0.0147673	0.597015	0.469136	0.103004	0.427861	0.240741	0.137963
C_epithymum	CUEP	C	1	young	2018-05-29	13:56:11	0.0299	0.0647	0.0338	0.0637	0.0296846	0.537867	0.469388	0.00820112	0.522411	0.0156986	0.120985
C_monogyna	CUMO	B	2	old	2017-12-13	10:59:39	0.0505	0.2328	0.0819	0.1544	0.0454894	0.783076	0.46956	0.178636	0.351804	0.507772	0.334316
C_lupuliformis	CULU	-	2	seedling	2017-11-02	14:21:12	0.0485	0.2069	0.0574	0.1083	0.0399698	0.765587	0.469991	0.252581	0.277429	0.910434	0.255088
C_polygonorum	1705	D	2	young	2018-07-06	11:29:21	0.0456	0.1348	0.0534	0.1025	0.0412073	0.661721	0.479024	0.124833	0.396142	0.315122	0.198925
C_tasmanica	ss.17.15	A	8	young	2018-04-17	14:43:56	0.0196	0.0637	0.0255	0.049	0.0179437	0.692308	0.479592	0.120094	0.400314	0.3	0.243311
C_monogyna	CUMO	B	4	old	2017-12-13	10:59:39	0.0324	0.1294	0.0466	0.0897	0.0291677	0.749614	0.480491	0.159386	0.360124	0.442586	0.287983
C_denticulata	ss.13.46	B	1	young	2018-06-20	12:55:09	0.0348	0.1103	0.0328	0.0632	0.0281752	0.684497	0.481013	0.221617	0.297371	0.745253	0.132044
C_denticulata	ss.13.46	A	3	flower	2018-07-06	11:02:42	0.0279	0.1309	0.0441	0.0853	0.0250462	0.78686	0.483001	0.1801	0.336898	0.534584	0.316226
C_californica	ss.17.105	A	3	young	2018-05-03	15:35:43	0.0583	0.2074	0.0686	0.1338	0.0504926	0.718901	0.487294	0.181944	0.330762	0.550075	0.217357
C_monogyna	CUMO	C	3	old	2018-01-15	10:40:32	0.0319	0.124	0.0397	0.0775	0.0276345	0.742742	0.487742	0.192097	0.320161	0.6	0.241961
C_californica	ss.17.105	-	2	seedling	2018-04-17	13:20:53	0.0426	0.2034	0.0632	0.1235	0.0375165	0.79056	0.488259	0.201023	0.310718	0.646964	0.298702
C_denticulata	ss.13.46	C	3	haustorium	2018-05-29	12:02:27	0.0559	0.2441	0.0775	0.1515	0.0490363	0.770995	0.488449	0.194058	0.317493	0.611221	0.277793
C_denticulata	ss.13.46	2	3	seedling	2018-05-01	14:22:18	0.0314	0.1333	0.0431	0.0843	0.0276185	0.764441	0.488731	0.187938	0.323331	0.581257	0.273132
C_californica	ss.17.105	E	5	old	2018-05-25	18:05:05	0.0221	0.0843	0.026	0.051	0.0188699	0.737841	0.490196	0.201382	0.308422	0.652941	0.221912
C_denticulata	ss.13.46	1	3	seedling	2018-05-01	15:53:06	0.0304	0.1304	0.0377	0.074	0.0258134	0.766871	0.490541	0.220349	0.28911	0.762162	0.246678
C_polygonorum	1705	D	1	young	2018-07-06	11:29:21	0.0466	0.1534	0.0564	0.1108	0.0417265	0.696219	0.490975	0.141359	0.367666	0.384477	0.212433
C_californica	ss.17.105	E	3	old	2018-05-25	18:05:05	0.0157	0.0549	0.0186	0.0368	0.013764	0.714026	0.494565	0.166637	0.338798	0.491848	0.209932
C_tasmanica	ss.17.15	A	2	young	2018-04-17	14:43:56	0.0211	0.0716	0.0279	0.0554	0.019426	0.705307	0.49639	0.113945	0.389665	0.292419	0.235559
C_epithymum	CUEP	C	1	old	2018-05-29	14:05:22	0.0098	0.0299	0.0108	0.0216	0.0087038	0.672241	0.5	0.138796	0.361204	0.384259	0.162544
C_monogyna	CUMO	B	3	old	2017-12-13	10:59:39	0.0402	0.1657	0.0549	0.1108	0.0358862	0.757393	0.504513	0.164166	0.331322	0.495487	0.253809
C_tasmanica	ss.17.15	A	3	young	2018-04-17	14:43:56	0.0172	0.0618	0.0211	0.0426	0.0152829	0.721683	0.504695	0.153881	0.341424	0.450704	0.212946
C_epithymum	CUEP	C	5	old	2018-05-29	14:05:22	0.0216	0.0809	0.0255	0.052	0.018809	0.733004	0.509615	0.175181	0.315204	0.555769	0.201592
C_monogyna	CUMO	C	2	old	2018-01-15	10:40:32	0.0225	0.0828	0.025	0.051	0.01924	0.728261	0.509804	0.188264	0.301932	0.623529	0.18136
C_epithymum	CUEP	C	2	young	2018-05-29	13:56:11	0.0456	0.1284	0.0559	0.1142	0.0436715	0.64486	0.510508	0.0541339	0.435358	0.124343	0.173384
C_denticulata	ss.13.46	D	4	young	2018-06-22	16:36:43	0.0417	0.1157	0.051	0.1049	0.040208	0.639585	0.513823	0.0453822	0.440795	0.102955	0.166821
C_monogyna	CUMO	A	3	old	2017-11-15	13:15:34	0.0676	0.327	0.0897	0.1858	0.0584217	0.793272	0.517223	0.208465	0.274312	0.759957	0.245554
C_denticulata	ss.13.46	A	5	flower	2018-07-06	11:02:42	0.0294	0.1319	0.0475	0.0985	0.0273341	0.777104	0.517766	0.122112	0.360121	0.339086	0.283365
C_monogyna	CUMO	C	2	young	2018-01-15	10:30:17	0.0441	0.1515	0.0431	0.0902	0.0368167	0.708911	0.522173	0.193339	0.284488	0.679601	0.117701
C_indecora	ss.16.77	B	3	young	2018-01-25	12:01:11	0.0103	0.0279	0.0103	0.0216	0.00929875	0.630824	0.523148	0.107676	0.369176	0.291667	0.0813945
C_californica	ss.17.105	D	2	young	2018-05-25	12:42:05	0.0211	0.0941	0.0373	0.0784	0.0201933	0.77577	0.524235	0.0793785	0.396387	0.200255	0.293896
C_monogyna	CUMO	D	3	old	2018-02-16	16:37:42	0.023	0.0985	0.0289	0.0608	0.0200911	0.766497	0.524671	0.181928	0.293401	0.620066	0.216388
C_californica	ss.17.105	-	4	seedling	2018-04-17	13:20:53	0.05	0.2167	0.0382	0.0804	0.0359413	0.769266	0.524876	0.298844	0.176281	1.69527	0.0508042
C_californica	ss.17.105	D	2	haustorium	2018-05-25	13:08:20	0.0353	0.1333	0.0402	0.0848	0.0306568	0.735184	0.525943	0.172481	0.301575	0.571934	0.176258
C_monogyna	CUMO	D	2	old	2018-02-16	16:37:42	0.0377	0.1804	0.0426	0.0902	0.0311833	0.79102	0.527716	0.236142	0.236142	1	0.193448
C_monogyna	CUMO	C	3	young	2018-01-15	10:30:17	0.0721	0.3074	0.0931	0.1985	0.0638801	0.765452	0.530982	0.166155	0.302863	0.548615	0.217055
C_californica	ss.17.105	E	2	young	2018-05-25	17:35:48	0.0186	0.0637	0.0216	0.0461	0.0167345	0.708006	0.531453	0.129457	0.339089	0.381779	0.165688
C_denticulata	ss.13.46	C	3	old	2018-05-29	11:52:58	0.0142	0.0647	0.0211	0.0451	0.0129635	0.780526	0.532151	0.141729	0.326121	0.43459	0.253185
C_epithymum	CUEP	C	4	old	2018-05-29	14:05:22	0.0181	0.0598	0.0201	0.0431	0.0162001	0.697324	0.533643	0.130237	0.33612	0.387471	0.144979
C_californica	ss.17.105	E	4	haustorium	2018-05-25	18:16:41	0.0456	0.1946	0.0578	0.1245	0.0402849	0.765673	0.535743	0.167238	0.29702	0.563052	0.207981
C_denticulata	ss.13.46	1	4	seedling	2018-05-01	15:53:06	0.027	0.1088	0.0338	0.073	0.0240706	0.751838	0.536986	0.152352	0.310662	0.490411	0.198846
C_monogyna	CUMO	C	1	old	2018-01-15	10:40:32	0.0485	0.2475	0.0554	0.1201	0.0401533	0.80404	0.538718	0.237444	0.223838	1.06078	0.190711
C_indecora	ss.16.77	B	2	young	2018-01-25	12:01:11	0.0103	0.0294	0.0113	0.0245	0.00962556	0.64966	0.538776	0.0768707	0.384354	0.2	0.112572
C_monogyna	CUMO	D	3	young	2018-03-08	11:17:00	0.0779	0.3632	0.0936	0.2039	0.0667199	0.785518	0.540951	0.201339	0.257709	0.781265	0.195947
C_monogyna	CUMO	A	1	young	2017-11-15	12:49:21	0.0681	0.3078	0.0912	0.2015	0.0609823	0.778752	0.547395	0.156309	0.296296	0.527543	0.215046
C_monogyna	CUMO	A	2	old	2017-11-15	13:08:04	0.052	0.2397	0.0696	0.1544	0.0464348	0.783062	0.549223	0.160414	0.290363	0.552461	0.214562
C_monogyna	CUMO	D	2	young	2018-03-08	11:17:00	0.0623	0.2676	0.0716	0.1593	0.0537868	0.76719	0.550534	0.181903	0.267564	0.679849	0.168824
C_monogyna	CUMO	D	1	young	2018-03-08	11:17:00	0.0735	0.3397	0.0922	0.2054	0.0643906	0.783633	0.55112	0.177464	0.271416	0.653846	0.197217
C_denticulata	ss.13.46	-	2	seedling	2018-04-17	13:38:52	0.0279	0.1147	0.0363	0.0809	0.0253262	0.756757	0.551298	0.132224	0.316478	0.4178	0.197464
C_californica	ss.17.105	E	3	haustorium	2018-05-25	18:16:41	0.0525	0.2093	0.0637	0.1426	0.0469872	0.749164	0.553296	0.142356	0.304348	0.467742	0.174797
C_denticulata	ss.13.46	1	6	seedling	2018-05-01	15:53:06	0.0328	0.1574	0.0422	0.0951	0.0288602	0.791614	0.556257	0.175637	0.268107	0.6551	0.201387
C_denticulata	ss.13.46	1	7	seedling	2018-05-01	15:53:06	0.0186	0.0814	0.0225	0.051	0.0163703	0.771499	0.558824	0.164764	0.276413	0.596078	0.177007
C_monogyna	CUMO	B	1	young	2017-12-13	10:48:48	0.0564	0.2662	0.0794	0.1804	0.051237	0.788129	0.559867	0.141861	0.298272	0.47561	0.218043
C_denticulata	ss.13.46	B	3	young	2018-06-20	12:55:09	0.0157	0.0495	0.0176	0.0402	0.0146268	0.682828	0.562189	0.0822554	0.355556	0.231343	0.116264
C_denticulata	ss.13.46	1	5	seedling	2018-05-01	15:53:06	0.027	0.1211	0.0348	0.0799	0.024216	0.777044	0.564456	0.148179	0.287366	0.515645	0.190073
C_indecora	ss.16.77	C	1	young	2018-01-25	11:41:52	0.0147	0.0441	0.0162	0.0373	0.0138579	0.666667	0.565684	0.0669694	0.367347	0.182306	0.0999109
C_monogyna	CUMO	A	1	young	2017-11-15	12:58:46	0.0299	0.123	0.0358	0.0828	0.0267437	0.756911	0.567633	0.14131	0.291057	0.485507	0.161558
C_indecora	ss.16.77	C	2	young	2018-01-25	11:41:52	0.0132	0.0431	0.0137	0.0324	0.0119875	0.693735	0.57716	0.104974	0.317865	0.330247	0.0838927
C_denticulata	ss.13.46	-	3	seedling	2018-04-17	13:38:52	0.0279	0.1206	0.0377	0.0892	0.025799	0.768657	0.577354	0.110042	0.312604	0.352018	0.18771
C_californica	ss.17.105	D	3	young	2018-05-25	12:42:05	0.027	0.0922	0.0284	0.0672	0.0243475	0.707158	0.577381	0.114593	0.308026	0.372024	0.0945689
C_monogyna	CUMO	D	3	young	2018-02-16	16:07:19	0.0632	0.3348	0.0833	0.1985	0.0559481	0.811231	0.580353	0.170842	0.248805	0.68665	0.191873
C_monogyna	CUMO	D	2	young	2018-02-16	16:07:19	0.0711	0.3637	0.0917	0.224	0.0633735	0.804509	0.590625	0.157244	0.252131	0.623661	0.17635
C_indecora	ss.16.77	B	1	young	2018-01-25	12:01:11	0.0176	0.0701	0.023	0.0569	0.0166313	0.74893	0.595782	0.0761152	0.328103	0.231986	0.158155
C_denticulata	ss.13.46	B	4	young	2018-06-20	12:55:09	0.0216	0.0412	0.0118	0.0294	0.017845	0.475728	0.598639	0.114953	0.286408	0.401361	-0.523152	qp is too high	exclude
C_monogyna	CUMO	D	1	young	2018-02-16	16:07:19	0.0578	0.2824	0.0735	0.1833	0.0520413	0.795326	0.599018	0.140713	0.260269	0.540644	0.163484
C_monogyna	CUMO	B	3	young	2017-12-13	10:48:48	0.0775	0.3877	0.1039	0.2603	0.0705934	0.800103	0.600845	0.131164	0.267991	0.489435	0.175569
C_monogyna	CUMO	C	1	young	2018-01-15	10:30:17	0.0549	0.2549	0.0779	0.2069	0.0522874	0.784621	0.62349	0.0709003	0.30561	0.231996	0.165657
C_californica	ss.17.105	D	1	young	2018-05-25	12:42:05	0.0392	0.2118	0.0471	0.1255	0.0347743	0.81492	0.624701	0.152919	0.22238	0.687649	0.135857
C_denticulata	ss.13.46	1	1	seedling	2018-05-01	15:53:06	0.0172	0.0819	0.0211	0.0564	0.0157084	0.789988	0.625887	0.116482	0.257631	0.452128	0.132498

## Sheet: Averages by tissue and species
Subgenus	Species	Accession.	Tissue.edit	Metric	mean	n	sd
C_purpurata	C_purpurata	1432	y	Fo	0.00994375	16	0.00443125
C_purpurata	C_purpurata	1432	y	Fm	0.00849375	16	0.00374441
C_purpurata	C_purpurata	1432	y	Ft	0.00874375	16	0.00378382
C_purpurata	C_purpurata	1432	y	Fo.	0.00823689	16	0.00366531
C_purpurata	C_purpurata	1432	y	Fv.Fm	0	16	0
C_purpurata	C_purpurata	1432	y	φPSII	0	16	0
C_purpurata	C_purpurata	1432	y	ΦNPQ	0	16	0
C_purpurata	C_purpurata	1432	y	Φf.D	1	15	0
C_purpurata	C_purpurata	1432	y	NPQ	0	16	0
C_purpurata	C_purpurata	1432	o	Fo	0.010525	4	0.00220662
C_purpurata	C_purpurata	1432	o	Fm	0.0087	4	0.0022891
C_purpurata	C_purpurata	1432	o	Ft	0.010025	4	0.00220662
C_purpurata	C_purpurata	1432	o	Fo.	0.00954365	4	0.00192558
C_purpurata	C_purpurata	1432	o	Fv.Fm	0	4	0
C_purpurata	C_purpurata	1432	o	φPSII	0	4	0
C_purpurata	C_purpurata	1432	o	ΦNPQ	0	4	0
C_purpurata	C_purpurata	1432	o	Φf.D	1	4	0
C_purpurata	C_purpurata	1432	o	NPQ	0	4	0
C_purpurata	C_purpurata	1432	h	Fo	0.00737	10	0.00530326
C_purpurata	C_purpurata	1432	h	Fm	0.00594	10	0.00433005
C_purpurata	C_purpurata	1432	h	Ft	0.00683	10	0.00487967
C_purpurata	C_purpurata	1432	h	Fo.	0.00687574	10	0.0052479
C_purpurata	C_purpurata	1432	h	Fv.Fm	0	10	0
C_purpurata	C_purpurata	1432	h	φPSII	0	10	0
C_purpurata	C_purpurata	1432	h	ΦNPQ	0	10	0
C_purpurata	C_purpurata	1432	h	Φf.D	1	10	0
C_purpurata	C_purpurata	1432	h	NPQ	0	10	0
C_purpurata	C_purpurata	1432	f	Fo	0.0349143	14	0.0152223
C_purpurata	C_purpurata	1432	f	Fm	0.0332	14	0.0152892
C_purpurata	C_purpurata	1432	f	Ft	0.0362357	14	0.0135798
C_purpurata	C_purpurata	1432	f	Fo.	0.0351458	13	0.013113
C_purpurata	C_purpurata	1432	f	Fv.Fm	0	18	0
C_purpurata	C_purpurata	1432	f	φPSII	0	18	0
C_purpurata	C_purpurata	1432	f	ΦNPQ	0	18	0
C_purpurata	C_purpurata	1432	f	Φf.D	1	18	0
C_purpurata	C_purpurata	1432	f	NPQ	0	18	0
Cuscuta	C_epithymum	CUEP	sdlg	Fo	0.0603	1	NA
Cuscuta	C_epithymum	CUEP	sdlg	Fm	0.108075	4	0.0453072
Cuscuta	C_epithymum	CUEP	sdlg	Ft	0.0647	2	0.00282843
Cuscuta	C_epithymum	CUEP	sdlg	Fo.	0.0517759	1	NA
Cuscuta	C_epithymum	CUEP	sdlg	Fv.Fm	0.510097	5	0.0613724
Cuscuta	C_epithymum	CUEP	sdlg	φPSII	0.322238	5	0.04754
Cuscuta	C_epithymum	CUEP	sdlg	ΦNPQ	0.228919	3	0.0435721
Cuscuta	C_epithymum	CUEP	sdlg	Φf.D	0.462287	5	0.0585709
Cuscuta	C_epithymum	CUEP	sdlg	NPQ	0.493864	5	0.276649
Cuscuta	C_epithymum	CUEP	sdlg	X1.qP	0.210329	5	0.102364
Cuscuta	C_epithymum	CUEP	y	Fo	0.0200714	14	0.00987533
Cuscuta	C_epithymum	CUEP	y	Fm	0.0409714	14	0.0309024
Cuscuta	C_epithymum	CUEP	y	Ft	0.0187769	13	0.00841409
Cuscuta	C_epithymum	CUEP	y	Fo.	0.0188137	14	0.00938015
Cuscuta	C_epithymum	CUEP	y	Fv.Fm	0.34768	14	0.244435
Cuscuta	C_epithymum	CUEP	y	φPSII	0.271743	14	0.194578
Cuscuta	C_epithymum	CUEP	y	ΦNPQ	0.0543683	14	0.0631651
Cuscuta	C_epithymum	CUEP	y	Φf.D	0.673889	14	0.232249
Cuscuta	C_epithymum	CUEP	y	NPQ	0.11282	14	0.155447
Cuscuta	C_epithymum	CUEP	y	X1.qP	0.158185	10	0.108317
Cuscuta	C_epithymum	CUEP	o	Fo	0.0147563	16	0.0123614
Cuscuta	C_epithymum	CUEP	o	Fm	0.0367875	16	0.0365517
Cuscuta	C_epithymum	CUEP	o	Ft	0.0159562	16	0.0135279
Cuscuta	C_epithymum	CUEP	o	Fo.	0.010785	15	0.00725911
Cuscuta	C_epithymum	CUEP	o	Fv.Fm	0.426864	16	0.2775
Cuscuta	C_epithymum	CUEP	o	φPSII	0.276375	16	0.204662
Cuscuta	C_epithymum	CUEP	o	ΦNPQ	0.132885	16	0.0768741
Cuscuta	C_epithymum	CUEP	o	Φf.D	0.496296	13	0.182095
Cuscuta	C_epithymum	CUEP	o	NPQ	0.3109	16	0.243643
Cuscuta	C_epithymum	CUEP	o	X1.qP	0.299801	12	0.235461
Cuscuta	C_epithymum	CUEP	h	Fo	0.0404923	13	0.0179625
Cuscuta	C_epithymum	CUEP	h	Fm	0.0909077	13	0.0474623
Cuscuta	C_epithymum	CUEP	h	Ft	0.0419333	12	0.0184675
Cuscuta	C_epithymum	CUEP	h	Fo.	0.0294409	11	0.0103111
Cuscuta	C_epithymum	CUEP	h	Fv.Fm	0.526253	13	0.0964175
Cuscuta	C_epithymum	CUEP	h	φPSII	0.278196	13	0.100541
Cuscuta	C_epithymum	CUEP	h	ΦNPQ	0.206461	13	0.0685079
Cuscuta	C_epithymum	CUEP	h	Φf.D	0.515342	13	0.101345
Cuscuta	C_epithymum	CUEP	h	NPQ	0.422358	13	0.164809
Cuscuta	C_epithymum	CUEP	h	X1.qP	0.387199	13	0.140184
Cuscuta	C_epithymum	CUEP	f	Fo	0.0182563	16	0.0102651
Cuscuta	C_epithymum	CUEP	f	Fm	0.0332067	15	0.0149621
Cuscuta	C_epithymum	CUEP	f	Ft	0.02285	16	0.0101667
Cuscuta	C_epithymum	CUEP	f	Fo.	0.0145848	16	0.00800289
Cuscuta	C_epithymum	CUEP	f	Fv.Fm	0.479829	14	0.178448
Cuscuta	C_epithymum	CUEP	f	φPSII	0.0616098	16	0.0885195
Cuscuta	C_epithymum	CUEP	f	ΦNPQ	0.257515	15	0.0627694
Cuscuta	C_epithymum	CUEP	f	Φf.D	0.679036	15	0.10476
Cuscuta	C_epithymum	CUEP	f	NPQ	0.394806	15	0.133893
Cuscuta	C_epithymum	CUEP	f	X1.qP	0.86189	15	0.195054
Cuscuta	C_epithymum	CUEP	s	Fo	0.0438833	6	0.0108877
Cuscuta	C_epithymum	CUEP	s	Fm	0.121533	6	0.0465213
Cuscuta	C_epithymum	CUEP	s	Ft	0.0513833	6	0.0129651
Cuscuta	C_epithymum	CUEP	s	Fo.	0.0343573	6	0.00870262
Cuscuta	C_epithymum	CUEP	s	Fv.Fm	0.618249	6	0.0673639
Cuscuta	C_epithymum	CUEP	s	φPSII	0.190794	5	0.0616353
Cuscuta	C_epithymum	CUEP	s	ΦNPQ	0.32609	6	0.0398236
Cuscuta	C_epithymum	CUEP	s	Φf.D	0.447741	6	0.0847534
Cuscuta	C_epithymum	CUEP	s	NPQ	0.745407	6	0.124752
Cuscuta	C_epithymum	CUEP	s	X1.qP	0.546842	6	0.151148
Grammica	C_australis	1382	sdlg	Fo	0.0768	6	0.0177385
Grammica	C_australis	1382	sdlg	Fm	0.221233	3	0.0471992
Grammica	C_australis	1382	sdlg	Ft	0.0558667	6	0.0219922
Grammica	C_australis	1382	sdlg	Fo.	0.0394319	6	0.0123782
Grammica	C_australis	1382	sdlg	Fv.Fm	0.729508	6	0.0225632
Grammica	C_australis	1382	sdlg	φPSII	0.17507	5	0.111957
Grammica	C_australis	1382	sdlg	ΦNPQ	0.429325	2	0.114049
Grammica	C_australis	1382	sdlg	Φf.D	0.295129	3	0.0746001
Grammica	C_australis	1382	sdlg	NPQ	1.28557	2	0.121253
Grammica	C_australis	1382	sdlg	X1.qP	0.490527	4	0.223132
Grammica	C_australis	1382	y	Fo	0.0500111	9	0.0220618
Grammica	C_australis	1382	y	Fm	0.111767	9	0.0613864
Grammica	C_australis	1382	y	Ft	0.0449222	9	0.016261
Grammica	C_australis	1382	y	Fo.	0.0371203	9	0.0130667
Grammica	C_australis	1382	y	Fv.Fm	0.530119	9	0.0629659
Grammica	C_australis	1382	y	φPSII	0.285256	9	0.0467935
Grammica	C_australis	1382	y	ΦNPQ	0.264351	9	0.125835
Grammica	C_australis	1382	y	Φf.D	0.450393	9	0.116896
Grammica	C_australis	1382	y	NPQ	0.737063	9	0.680405
Grammica	C_australis	1382	y	X1.qP	0.297225	9	0.0988999
Grammica	C_australis	1382	o	Fo	0.0264778	9	0.0171911
Grammica	C_australis	1382	o	Fm	0.0512111	9	0.0389277
Grammica	C_australis	1382	o	Ft	0.0240667	9	0.0146468
Grammica	C_australis	1382	o	Fo.	0.0192595	9	0.0119542
Grammica	C_australis	1382	o	Fv.Fm	0.454608	9	0.0643689
Grammica	C_australis	1382	o	φPSII	0.164459	9	0.0458001
Grammica	C_australis	1382	o	ΦNPQ	0.318461	9	0.111058
Grammica	C_australis	1382	o	Φf.D	0.51708	9	0.110994
Grammica	C_australis	1382	o	NPQ	0.688145	9	0.396661
Grammica	C_australis	1382	o	X1.qP	0.515599	9	0.0924392
Grammica	C_australis	1382	h	Fo	0.04863	10	0.039455
Grammica	C_australis	1382	h	Fm	0.11198	10	0.113031
Grammica	C_australis	1382	h	Ft	0.05225	10	0.0604784
Grammica	C_australis	1382	h	Fo.	0.0331086	10	0.0332556
Grammica	C_australis	1382	h	Fv.Fm	0.542789	7	0.0691918
Grammica	C_australis	1382	h	φPSII	0.0814092	10	0.0774615
Grammica	C_australis	1382	h	ΦNPQ	0.301485	8	0.222661
Grammica	C_australis	1382	h	Φf.D	0.393966	8	0.201197
Grammica	C_australis	1382	h	NPQ	1.08061	9	1.08683
Grammica	C_australis	1382	h	X1.qP	0.698797	8	0.261792
Grammica	C_australis	1382	s	Fo	0.15	2	0.0243245
Grammica	C_australis	1382	s	Fm	0.439	2	0.116814
Grammica	C_australis	1382	s	Ft	0.22305	2	0.080398
Grammica	C_australis	1382	s	Fo.	0.126961	2	0.0241862
Grammica	C_australis	1382	s	Fv.Fm	0.653416	2	0.036814
Grammica	C_australis	1382	s	φPSII	0.233431	2	0.0550107
Grammica	C_australis	1382	s	ΦNPQ	0.265095	2	0.00530948
Grammica	C_australis	1382	s	Φf.D	0.501474	2	0.0497012
Grammica	C_australis	1382	s	NPQ	0.530714	2	0.0420114
Grammica	C_australis	1382	s	X1.qP	0.571498	2	0.136064
Grammica	C_californica	ss17-105	sdlg	Fo	0.050975	4	0.0112784
Grammica	C_californica	ss17-105	sdlg	Fm	0.219475	4	0.0265467
Grammica	C_californica	ss17-105	sdlg	Ft	0.050225	4	0.0113878
Grammica	C_californica	ss17-105	sdlg	Fo.	0.0362256	4	0.000972563
Grammica	C_californica	ss17-105	sdlg	Fv.Fm	0.769665	4	0.0220117
Grammica	C_californica	ss17-105	sdlg	φPSII	0.343476	2	0.145746
Grammica	C_californica	ss17-105	sdlg	ΦNPQ	0.257944	3	0.0508403
Grammica	C_californica	ss17-105	sdlg	Φf.D	0.233905	4	0.0718711
Grammica	C_californica	ss17-105	sdlg	NPQ	1.10748	3	0.53562
Grammica	C_californica	ss17-105	sdlg	X1.qP	0.257932	4	0.142892
Grammica	C_californica	ss17-105	y	Fo	0.0204957	23	0.0141091
Grammica	C_californica	ss17-105	y	Fm	0.0680913	23	0.0658153
Grammica	C_californica	ss17-105	y	Ft	0.0242565	23	0.0178658
Grammica	C_californica	ss17-105	y	Fo.	0.0179207	23	0.0119075
Grammica	C_californica	ss17-105	y	Fv.Fm	0.620192	22	0.119546
Grammica	C_californica	ss17-105	y	φPSII	0.40922	23	0.114797
Grammica	C_californica	ss17-105	y	ΦNPQ	0.149193	23	0.0709774
Grammica	C_californica	ss17-105	y	Φf.D	0.441587	23	0.118882
Grammica	C_californica	ss17-105	y	NPQ	0.387302	23	0.284614
Grammica	C_californica	ss17-105	y	X1.qP	0.230639	23	0.091742
Grammica	C_californica	ss17-105	o	Fo	0.0269	19	0.0215006
Grammica	C_californica	ss17-105	o	Fm	0.106405	19	0.102263
Grammica	C_californica	ss17-105	o	Ft	0.0333	19	0.0290792
Grammica	C_californica	ss17-105	o	Fo.	0.0204052	19	0.0148359
Grammica	C_californica	ss17-105	o	Fv.Fm	0.677559	19	0.0916327
Grammica	C_californica	ss17-105	o	φPSII	0.292873	17	0.102121
Grammica	C_californica	ss17-105	o	ΦNPQ	0.254592	17	0.101042
Grammica	C_californica	ss17-105	o	Φf.D	0.422392	17	0.104801
Grammica	C_californica	ss17-105	o	NPQ	0.674645	17	0.465399
Grammica	C_californica	ss17-105	o	X1.qP	0.430117	19	0.189458
Grammica	C_californica	ss17-105	h	Fo	0.0513182	22	0.0198965
Grammica	C_californica	ss17-105	h	Fm	0.181995	22	0.0910799
Grammica	C_californica	ss17-105	h	Ft	0.0671091	22	0.0302336
Grammica	C_californica	ss17-105	h	Fo.	0.0427251	22	0.0160924
Grammica	C_californica	ss17-105	h	Fv.Fm	0.701306	22	0.0515427
Grammica	C_californica	ss17-105	h	φPSII	0.338512	19	0.071651
Grammica	C_californica	ss17-105	h	ΦNPQ	0.250588	22	0.062434
Grammica	C_californica	ss17-105	h	Φf.D	0.383652	22	0.0749623
Grammica	C_californica	ss17-105	h	NPQ	0.675334	22	0.202641
Grammica	C_californica	ss17-105	h	X1.qP	0.381752	22	0.132754
Grammica	C_californica	ss17-105	f	Fo	0.066631	42	0.0201704
Grammica	C_californica	ss17-105	f	Fm	0.215702	42	0.0819263
Grammica	C_californica	ss17-105	f	Ft	0.076539	41	0.0287161
Grammica	C_californica	ss17-105	f	Fo.	0.0536151	42	0.0165914
Grammica	C_californica	ss17-105	f	Fv.Fm	0.676255	42	0.0601703
Grammica	C_californica	ss17-105	f	φPSII	0.337642	42	0.106863
Grammica	C_californica	ss17-105	f	ΦNPQ	0.274758	42	0.0728982
Grammica	C_californica	ss17-105	f	Φf.D	0.374083	41	0.0999504
Grammica	C_californica	ss17-105	f	NPQ	0.792415	42	0.309007
Grammica	C_californica	ss17-105	f	X1.qP	0.38528	40	0.180813
Grammica	C_cephalanthii	1567	sdlg	Fo	0.0146167	6	0.00478682
Grammica	C_cephalanthii	1567	sdlg	Fm	0.0518	6	0.0170252
Grammica	C_cephalanthii	1567	sdlg	Ft	0.0211667	6	0.00653656
Grammica	C_cephalanthii	1567	sdlg	Fo.	0.0122683	6	0.00426064
Grammica	C_cephalanthii	1567	sdlg	Fv.Fm	0.718414	6	0.0317675
Grammica	C_cephalanthii	1567	sdlg	φPSII	0.283685	6	0.117123
Grammica	C_cephalanthii	1567	sdlg	ΦNPQ	0.304125	6	0.104949
Grammica	C_cephalanthii	1567	sdlg	Φf.D	0.41219	6	0.0309543
Grammica	C_cephalanthii	1567	sdlg	NPQ	0.736691	6	0.244095
Grammica	C_cephalanthii	1567	sdlg	X1.qP	0.528333	6	0.183459
Grammica	C_cephalanthii	1567	y	Fo	0.049715	20	0.0231214
Grammica	C_cephalanthii	1567	y	Fm	0.12632	20	0.0744504
Grammica	C_cephalanthii	1567	y	Ft	0.047795	20	0.019703
Grammica	C_cephalanthii	1567	y	Fo.	0.0367216	20	0.0136284
Grammica	C_cephalanthii	1567	y	Fv.Fm	0.575549	20	0.0756224
Grammica	C_cephalanthii	1567	y	φPSII	0.278849	20	0.0550909
Grammica	C_cephalanthii	1567	y	ΦNPQ	0.280067	19	0.133952
Grammica	C_cephalanthii	1567	y	Φf.D	0.428263	20	0.13443
Grammica	C_cephalanthii	1567	y	NPQ	0.81592	20	0.511943
Grammica	C_cephalanthii	1567	y	X1.qP	0.367553	20	0.0708855
Grammica	C_cephalanthii	1567	o	Fo	0.0178	33	0.0114474
Grammica	C_cephalanthii	1567	o	Fm	0.0346121	33	0.0253468
Grammica	C_cephalanthii	1567	o	Ft	0.0178758	33	0.0109815
Grammica	C_cephalanthii	1567	o	Fo.	0.0138404	33	0.00850393
Grammica	C_cephalanthii	1567	o	Fv.Fm	0.451475	30	0.100712
Grammica	C_cephalanthii	1567	o	φPSII	0.149823	33	0.109735
Grammica	C_cephalanthii	1567	o	ΦNPQ	0.249006	33	0.100477
Grammica	C_cephalanthii	1567	o	Φf.D	0.564873	30	0.116373
Grammica	C_cephalanthii	1567	o	NPQ	0.470747	33	0.259895
Grammica	C_cephalanthii	1567	o	X1.qP	0.559639	29	0.21753
Grammica	C_cephalanthii	1567	h	Fo	0.0969929	14	0.0369205
Grammica	C_cephalanthii	1567	h	Fm	0.211907	14	0.101201
Grammica	C_cephalanthii	1567	h	Ft	0.0873692	13	0.0404439
Grammica	C_cephalanthii	1567	h	Fo.	0.0627986	13	0.0242047
Grammica	C_cephalanthii	1567	h	Fv.Fm	0.561794	19	0.0998339
Grammica	C_cephalanthii	1567	h	φPSII	0.127633	19	0.0397008
Grammica	C_cephalanthii	1567	h	ΦNPQ	0.443425	19	0.0715568
Grammica	C_cephalanthii	1567	h	Φf.D	0.428942	19	0.0866443
Grammica	C_cephalanthii	1567	h	NPQ	1.1128	19	0.433598
Grammica	C_cephalanthii	1567	h	X1.qP	0.657693	18	0.105694
Grammica	C_cephalanthii	1567	f	Fo	0.0741882	17	0.0367641
Grammica	C_cephalanthii	1567	f	Fm	0.182153	15	0.120043
Grammica	C_cephalanthii	1567	f	Ft	0.093475	16	0.0526721
Grammica	C_cephalanthii	1567	f	Fo.	0.0585299	17	0.030725
Grammica	C_cephalanthii	1567	f	Fv.Fm	0.62829	20	0.0760898
Grammica	C_cephalanthii	1567	f	φPSII	0.135857	20	0.0820154
Grammica	C_cephalanthii	1567	f	ΦNPQ	0.369174	20	0.0393195
Grammica	C_cephalanthii	1567	f	Φf.D	0.494969	20	0.0853647
Grammica	C_cephalanthii	1567	f	NPQ	0.770291	20	0.168841
Grammica	C_cephalanthii	1567	f	X1.qP	0.73309	20	0.151705
Grammica	C_cephalanthii	1567	s	Fo	0.162889	27	0.0339428
Grammica	C_cephalanthii	1567	s	Fm	0.457418	28	0.0976827
Grammica	C_cephalanthii	1567	s	Ft	0.204572	29	0.047437
Grammica	C_cephalanthii	1567	s	Fo.	0.123786	28	0.0270455
Grammica	C_cephalanthii	1567	s	Fv.Fm	0.624285	41	0.0681771
Grammica	C_cephalanthii	1567	s	φPSII	0.161053	40	0.0787427
Grammica	C_cephalanthii	1567	s	ΦNPQ	0.37275	39	0.0749759
Grammica	C_cephalanthii	1567	s	Φf.D	0.467822	40	0.121069
Grammica	C_cephalanthii	1567	s	NPQ	0.918971	41	0.410456
Grammica	C_cephalanthii	1567	s	X1.qP	0.647281	40	0.183979
Grammica	C_compacta	1566	sdlg	Fo	0.084425	4	0.0134874
Grammica	C_compacta	1566	sdlg	Fm	0.18985	6	0.0624534
Grammica	C_compacta	1566	sdlg	Ft	0.06392	5	0.0195125
Grammica	C_compacta	1566	sdlg	Fo.	0.0478491	5	0.0081062
Grammica	C_compacta	1566	sdlg	Fv.Fm	0.522363	6	0.0641006
Grammica	C_compacta	1566	sdlg	φPSII	0.0997732	1	NA
Grammica	C_compacta	1566	sdlg	ΦNPQ	0.417192	3	0.0309093
Grammica	C_compacta	1566	sdlg	Φf.D	0.459955	6	0.0974942
Grammica	C_compacta	1566	sdlg	NPQ	1.13587	7	0.414105
Grammica	C_compacta	1566	sdlg	X1.qP	0.946716	8	0.572114
Grammica	C_compacta	1566	y	Fo	0.0381375	8	0.0103501
Grammica	C_compacta	1566	y	Fm	0.0848	8	0.0270896
Grammica	C_compacta	1566	y	Ft	0.0473	8	0.0119902
Grammica	C_compacta	1566	y	Fo.	0.0329618	8	0.00895177
Grammica	C_compacta	1566	y	Fv.Fm	0.539805	8	0.045726
Grammica	C_compacta	1566	y	φPSII	0.231106	8	0.0960168
Grammica	C_compacta	1566	y	ΦNPQ	0.193396	8	0.138449
Grammica	C_compacta	1566	y	Φf.D	0.576683	8	0.0852869
Grammica	C_compacta	1566	y	NPQ	0.361466	8	0.275329
Grammica	C_compacta	1566	y	X1.qP	0.514849	8	0.208753
Grammica	C_compacta	1566	o	Fo	0.0280714	7	0.0144924
Grammica	C_compacta	1566	o	Fm	0.0520429	7	0.0386903
Grammica	C_compacta	1566	o	Ft	0.0322857	7	0.0194078
Grammica	C_compacta	1566	o	Fo.	0.0244124	7	0.0128066
Grammica	C_compacta	1566	o	Fv.Fm	0.431938	6	0.0937533
Grammica	C_compacta	1566	o	φPSII	0.170263	7	0.0972694
Grammica	C_compacta	1566	o	ΦNPQ	0.137991	7	0.0933967
Grammica	C_compacta	1566	o	Φf.D	0.64037	6	0.0726976
Grammica	C_compacta	1566	o	NPQ	0.224775	7	0.164678
Grammica	C_compacta	1566	o	X1.qP	0.485448	6	0.0663986
Grammica	C_compacta	1566	h	Fo	0.08452	5	0.0580136
Grammica	C_compacta	1566	h	Fm	0.20598	5	0.177723
Grammica	C_compacta	1566	h	Ft	0.08372	5	0.0582674
Grammica	C_compacta	1566	h	Fo.	0.0586656	5	0.0377818
Grammica	C_compacta	1566	h	Fv.Fm	0.624747	4	0.0509393
Grammica	C_compacta	1566	h	φPSII	0.0903138	6	0.07405
Grammica	C_compacta	1566	h	ΦNPQ	0.321388	6	0.249941
Grammica	C_compacta	1566	h	Φf.D	0.382447	4	0.044832
Grammica	C_compacta	1566	h	NPQ	0.85147	6	0.676536
Grammica	C_compacta	1566	h	X1.qP	0.669106	3	0.0682765
Grammica	C_compacta	1566	f	Fo	0.0199778	9	0.00597197
Grammica	C_compacta	1566	f	Fm	0.0338333	9	0.0156888
Grammica	C_compacta	1566	f	Ft	0.0240556	9	0.00886074
Grammica	C_compacta	1566	f	Fo.	0.0162456	9	0.00513695
Grammica	C_compacta	1566	f	Fv.Fm	0.466706	5	0.0597627
Grammica	C_compacta	1566	f	φPSII	0.0207392	9	0.027953
Grammica	C_compacta	1566	f	ΦNPQ	0.143482	9	0.147947
Grammica	C_compacta	1566	f	Φf.D	0.704402	5	0.095903
Grammica	C_compacta	1566	f	NPQ	0.215245	9	0.24518
Grammica	C_compacta	1566	f	X1.qP	0.905575	5	0.0672266
Grammica	C_compacta	1566	s	Fo	0.104567	3	0.0126334
Grammica	C_compacta	1566	s	Fm	0.2838	1	NA
Grammica	C_compacta	1566	s	Ft	0.1309	1	NA
Grammica	C_compacta	1566	s	Fo.	0.0826768	2	0.0106154
Grammica	C_compacta	1566	s	Fv.Fm	0.549575	3	0.0347168
Grammica	C_compacta	1566	s	φPSII	0.15523	4	0.0249615
Grammica	C_compacta	1566	s	ΦNPQ	0.305717	4	0.0892736
Grammica	C_compacta	1566	s	Φf.D	0.539053	4	0.102237
Grammica	C_compacta	1566	s	NPQ	0.600518	4	0.235618
Grammica	C_compacta	1566	s	X1.qP	0.585179	4	0.0725759
Grammica	C_costaricensis	CUCO	sdlg	Fo	0.0735	1	NA
Grammica	C_costaricensis	CUCO	sdlg	Fm	0.2686	1	NA
Grammica	C_costaricensis	CUCO	sdlg	Ft	0.0691	1	NA
Grammica	C_costaricensis	CUCO	sdlg	Fo.	0.0500414	1	NA
Grammica	C_costaricensis	CUCO	sdlg	Fv.Fm	0.726359	1	NA
Grammica	C_costaricensis	CUCO	sdlg	φPSII	0.30202	1	NA
Grammica	C_costaricensis	CUCO	sdlg	ΦNPQ	0.44072	1	NA
Grammica	C_costaricensis	CUCO	sdlg	Φf.D	0.25726	1	NA
Grammica	C_costaricensis	CUCO	sdlg	NPQ	1.71313	1	NA
Grammica	C_costaricensis	CUCO	sdlg	X1.qP	0.38928	1	NA
Grammica	C_costaricensis	CUCO	y	Fo	0.0165357	14	0.00868594
Grammica	C_costaricensis	CUCO	y	Fm	0.0375786	14	0.0246208
Grammica	C_costaricensis	CUCO	y	Ft	0.0157643	14	0.0089915
Grammica	C_costaricensis	CUCO	y	Fo.	0.0131084	14	0.00733812
Grammica	C_costaricensis	CUCO	y	Fv.Fm	0.499815	14	0.107762
Grammica	C_costaricensis	CUCO	y	φPSII	0.308471	14	0.126939
Grammica	C_costaricensis	CUCO	y	ΦNPQ	0.144208	13	0.100424
Grammica	C_costaricensis	CUCO	y	Φf.D	0.491972	14	0.18871
Grammica	C_costaricensis	CUCO	y	NPQ	0.35271	13	0.342567
Grammica	C_costaricensis	CUCO	y	X1.qP	0.299497	14	0.255654
Grammica	C_costaricensis	CUCO	o	Fo	0.012675	12	0.00816891
Grammica	C_costaricensis	CUCO	o	Fm	0.0283167	12	0.0243859
Grammica	C_costaricensis	CUCO	o	Ft	0.01455	12	0.00980617
Grammica	C_costaricensis	CUCO	o	Fo.	0.0111755	12	0.00679412
Grammica	C_costaricensis	CUCO	o	Fv.Fm	0.482997	12	0.104117
Grammica	C_costaricensis	CUCO	o	φPSII	0.287982	12	0.0699412
Grammica	C_costaricensis	CUCO	o	ΦNPQ	0.128341	12	0.0587842
Grammica	C_costaricensis	CUCO	o	Φf.D	0.583678	12	0.102949
Grammica	C_costaricensis	CUCO	o	NPQ	0.240022	12	0.142852
Grammica	C_costaricensis	CUCO	o	X1.qP	0.33819	12	0.0725842
Grammica	C_costaricensis	CUCO	h	Fo	0.0821	12	0.0198548
Grammica	C_costaricensis	CUCO	h	Fm	0.21835	12	0.0586462
Grammica	C_costaricensis	CUCO	h	Ft	0.0899167	12	0.0220043
Grammica	C_costaricensis	CUCO	h	Fo.	0.0634618	12	0.0145701
Grammica	C_costaricensis	CUCO	h	Fv.Fm	0.618284	12	0.0413136
Grammica	C_costaricensis	CUCO	h	φPSII	0.271191	12	0.0606938
Grammica	C_costaricensis	CUCO	h	ΦNPQ	0.309251	12	0.0444957
Grammica	C_costaricensis	CUCO	h	Φf.D	0.419558	12	0.0686151
Grammica	C_costaricensis	CUCO	h	NPQ	0.766162	12	0.216291
Grammica	C_costaricensis	CUCO	h	X1.qP	0.432276	12	0.137588
Grammica	C_denticulata	ss13-46	sdlg	Fo	0.0285933	15	0.00568085
Grammica	C_denticulata	ss13-46	sdlg	Fm	0.112267	15	0.030581
Grammica	C_denticulata	ss13-46	sdlg	Ft	0.0351533	15	0.00831005
Grammica	C_denticulata	ss13-46	sdlg	Fo.	0.0234564	15	0.00440761
Grammica	C_denticulata	ss13-46	sdlg	Fv.Fm	0.727619	15	0.0985531
Grammica	C_denticulata	ss13-46	sdlg	φPSII	0.249865	4	0.191508
Grammica	C_denticulata	ss13-46	sdlg	ΦNPQ	0.227916	10	0.0952194
Grammica	C_denticulata	ss13-46	sdlg	Φf.D	0.321131	15	0.0649752
Grammica	C_denticulata	ss13-46	sdlg	NPQ	0.757229	15	0.385806
Grammica	C_denticulata	ss13-46	sdlg	X1.qP	0.356016	15	0.262169
Grammica	C_denticulata	ss13-46	y	Fo	0.0297389	18	0.0155609
Grammica	C_denticulata	ss13-46	y	Fm	0.0798	18	0.0472743
Grammica	C_denticulata	ss13-46	y	Ft	0.0346944	18	0.0198731
Grammica	C_denticulata	ss13-46	y	Fo.	0.0262324	18	0.013531
Grammica	C_denticulata	ss13-46	y	Fv.Fm	0.583246	18	0.108979
Grammica	C_denticulata	ss13-46	y	φPSII	0.392084	18	0.0973476
Grammica	C_denticulata	ss13-46	y	ΦNPQ	0.14217	18	0.0692739
Grammica	C_denticulata	ss13-46	y	Φf.D	0.465746	18	0.0984461
Grammica	C_denticulata	ss13-46	y	NPQ	0.331537	18	0.213655
Grammica	C_denticulata	ss13-46	y	X1.qP	0.246139	18	0.0812885
Grammica	C_denticulata	ss13-46	o	Fo	0.0177067	15	0.0112629
Grammica	C_denticulata	ss13-46	o	Fm	0.0565467	15	0.0449775
Grammica	C_denticulata	ss13-46	o	Ft	0.0269533	15	0.0185431
Grammica	C_denticulata	ss13-46	o	Fo.	0.0157875	15	0.0100298
Grammica	C_denticulata	ss13-46	o	Fv.Fm	0.624222	15	0.11983
Grammica	C_denticulata	ss13-46	o	φPSII	0.270053	14	0.114665
Grammica	C_denticulata	ss13-46	o	ΦNPQ	0.181992	15	0.0365646
Grammica	C_denticulata	ss13-46	o	Φf.D	0.530482	15	0.115962
Grammica	C_denticulata	ss13-46	o	NPQ	0.35703	15	0.0959887
Grammica	C_denticulata	ss13-46	o	X1.qP	0.509974	15	0.174999
Grammica	C_denticulata	ss13-46	h	Fo	0.050608	25	0.0305689
Grammica	C_denticulata	ss13-46	h	Fm	0.161023	26	0.105481
Grammica	C_denticulata	ss13-46	h	Ft	0.075704	25	0.0448858
Grammica	C_denticulata	ss13-46	h	Fo.	0.0441795	25	0.0269968
Grammica	C_denticulata	ss13-46	h	Fv.Fm	0.642523	26	0.112484
Grammica	C_denticulata	ss13-46	h	φPSII	0.259113	26	0.121896
Grammica	C_denticulata	ss13-46	h	ΦNPQ	0.215286	26	0.0713897
Grammica	C_denticulata	ss13-46	h	Φf.D	0.511553	25	0.127173
Grammica	C_denticulata	ss13-46	h	NPQ	0.464471	26	0.267173
Grammica	C_denticulata	ss13-46	h	X1.qP	0.548713	26	0.172028
Grammica	C_denticulata	ss13-46	f	Fo	0.0394632	19	0.0188462
Grammica	C_denticulata	ss13-46	f	Fm	0.138632	19	0.0601694
Grammica	C_denticulata	ss13-46	f	Ft	0.0774421	19	0.044782
Grammica	C_denticulata	ss13-46	f	Fo.	0.0363913	19	0.0172941
Grammica	C_denticulata	ss13-46	f	Fv.Fm	0.71536	19	0.0449838
Grammica	C_denticulata	ss13-46	f	φPSII	0.279289	17	0.147196
Grammica	C_denticulata	ss13-46	f	ΦNPQ	0.154355	19	0.0321987
Grammica	C_denticulata	ss13-46	f	Φf.D	0.543082	19	0.147101
Grammica	C_denticulata	ss13-46	f	NPQ	0.301891	19	0.0921923
Grammica	C_denticulata	ss13-46	f	X1.qP	0.550278	19	0.220354
Grammica	C_gracillima	CUGR	y	Fo	0.0241118	17	0.0123803
Grammica	C_gracillima	CUGR	y	Fm	0.0539471	17	0.0270657
Grammica	C_gracillima	CUGR	y	Ft	0.0191471	17	0.00954994
Grammica	C_gracillima	CUGR	y	Fo.	0.0156736	17	0.00790742
Grammica	C_gracillima	CUGR	y	Fv.Fm	0.545947	17	0.0700041
Grammica	C_gracillima	CUGR	y	φPSII	0.226519	17	0.0434727
Grammica	C_gracillima	CUGR	y	ΦNPQ	0.368792	15	0.124618
Grammica	C_gracillima	CUGR	y	Φf.D	0.377847	17	0.123853
Grammica	C_gracillima	CUGR	y	NPQ	1.14337	16	0.645834
Grammica	C_gracillima	CUGR	y	X1.qP	0.366597	17	0.100317
Grammica	C_gracillima	CUGR	o	Fo	0.02775	10	0.0267183
Grammica	C_gracillima	CUGR	o	Fm	0.06391	10	0.0645191
Grammica	C_gracillima	CUGR	o	Ft	0.02241	10	0.0194868
Grammica	C_gracillima	CUGR	o	Fo.	0.0173154	10	0.0159373
Grammica	C_gracillima	CUGR	o	Fv.Fm	0.547767	7	0.0679274
Grammica	C_gracillima	CUGR	o	φPSII	0.101431	10	0.0945438
Grammica	C_gracillima	CUGR	o	ΦNPQ	0.280051	9	0.226276
Grammica	C_gracillima	CUGR	o	Φf.D	0.408148	7	0.144889
Grammica	C_gracillima	CUGR	o	NPQ	0.865627	10	0.718731
Grammica	C_gracillima	CUGR	o	X1.qP	0.601539	7	0.215551
Grammica	C_gracillima	CUGR	h	Fo	0.104963	8	0.0333655
Grammica	C_gracillima	CUGR	h	Fm	0.245463	8	0.0919291
Grammica	C_gracillima	CUGR	h	Ft	0.0764375	8	0.0229978
Grammica	C_gracillima	CUGR	h	Fo.	0.0574219	8	0.015742
Grammica	C_gracillima	CUGR	h	Fv.Fm	0.562482	8	0.0413129
Grammica	C_gracillima	CUGR	h	φPSII	0.101797	8	0.0538754
Grammica	C_gracillima	CUGR	h	ΦNPQ	0.500514	6	0.0650064
Grammica	C_gracillima	CUGR	h	Φf.D	0.340906	8	0.126822
Grammica	C_gracillima	CUGR	h	NPQ	1.36296	6	0.428632
Grammica	C_gracillima	CUGR	h	X1.qP	0.660779	8	0.194793
Grammica	C_indecora	ss16-17	sdlg	Fo	0.0201	7	0.0184728
Grammica	C_indecora	ss16-17	sdlg	Fm	0.0799714	7	0.0742105
Grammica	C_indecora	ss16-17	sdlg	Ft	0.0399143	7	0.0407616
Grammica	C_indecora	ss16-17	sdlg	Fo.	0.0182087	7	0.0166147
Grammica	C_indecora	ss16-17	sdlg	Fv.Fm	0.751622	7	0.0328739
Grammica	C_indecora	ss16-17	sdlg	φPSII	0.348762	7	0.0663655
Grammica	C_indecora	ss16-17	sdlg	ΦNPQ	0.19894	5	0.0277176
Grammica	C_indecora	ss16-17	sdlg	ΦNPQ	0.472284	7	0.0496068
Grammica	C_indecora	ss16-17	sdlg	NPQ	0.382742	7	0.103173
Grammica	C_indecora	ss16-17	sdlg	X1.qP	0.491181	7	0.0952074
Grammica	C_indecora	ss16-17	y	Fo	0.0112667	9	0.00343256
Grammica	C_indecora	ss16-17	y	Fm	0.0316333	9	0.0183247
Grammica	C_indecora	ss16-17	y	Ft	0.0122	9	0.00505322
Grammica	C_indecora	ss16-17	y	Fo.	0.00955782	9	0.0039623
Grammica	C_indecora	ss16-17	y	Fv.Fm	0.659877	6	0.0604143
Grammica	C_indecora	ss16-17	y	φPSII	0.359023	9	0.273272
Grammica	C_indecora	ss16-17	y	ΦNPQ	0.0712042	9	0.0675754
Grammica	C_indecora	ss16-17	y	Φf.D	0.354659	6	0.0259003
Grammica	C_indecora	ss16-17	y	NPQ	0.201427	9	0.189916
Grammica	C_indecora	ss16-17	y	X1.qP	0.0986473	6	0.0348548
Grammica	C_indecora	ss16-17	o	Fo	0.0060125	8	0.0023937
Grammica	C_indecora	ss16-17	o	Fm	0.013275	8	0.00882638
Grammica	C_indecora	ss16-17	o	Ft	0.007525	8	0.00378559
Grammica	C_indecora	ss16-17	o	Fo.	0.0062442	8	0.0013887
Grammica	C_indecora	ss16-17	o	Fv.Fm	0.573262	5	0.0829781
Grammica	C_indecora	ss16-17	o	φPSII	0.180759	8	0.162279
Grammica	C_indecora	ss16-17	o	ΦNPQ	0.0919399	8	0.095125
Grammica	C_indecora	ss16-17	o	Φf.D	0.563682	5	0.0807266
Grammica	C_indecora	ss16-17	o	NPQ	0.17168	8	0.193825
Grammica	C_indecora	ss16-17	o	X1.qP	0.455615	4	0.114419
Grammica	C_indecora	ss16-17	h	Fo	0.029025	4	0.0127513
Grammica	C_indecora	ss16-17	h	Fm	0.07805	4	0.0407746
Grammica	C_indecora	ss16-17	h	Ft	0.0386	4	0.0165104
Grammica	C_indecora	ss16-17	h	Fo.	0.0231028	4	0.00951689
Grammica	C_indecora	ss16-17	h	Fv.Fm	0.60378	4	0.0713765
Grammica	C_indecora	ss16-17	h	φPSII	0.144194	4	0.0674555
Grammica	C_indecora	ss16-17	h	ΦNPQ	0.322662	4	0.0679771
Grammica	C_indecora	ss16-17	h	Φf.D	0.533144	4	0.113117
Grammica	C_indecora	ss16-17	h	NPQ	0.641603	4	0.250238
Grammica	C_indecora	ss16-17	h	X1.qP	0.710863	4	0.122088
Grammica	C_indecora	ss16-17	f	Fo	0.0655833	18	0.0406542
Grammica	C_indecora	ss16-17	f	Fm	0.166406	17	0.146662
Grammica	C_indecora	ss16-17	f	Ft	0.0756214	14	0.0636517
Grammica	C_indecora	ss16-17	f	Fo.	0.0529891	17	0.0327847
Grammica	C_indecora	ss16-17	f	Fv.Fm	0.596683	13	0.134993
Grammica	C_indecora	ss16-17	f	φPSII	0.100312	18	0.0998314
Grammica	C_indecora	ss16-17	f	ΦNPQ	0.193852	18	0.108944
Grammica	C_indecora	ss16-17	f	Φf.D	0.648947	15	0.138849
Grammica	C_indecora	ss16-17	f	NPQ	0.321928	18	0.203359
Grammica	C_indecora	ss16-17	f	X1.qP	0.762906	14	0.220504
Grammica	C_indecora	ss16-17	s	Fo	0.10305	4	0.0162754
Grammica	C_indecora	ss16-17	s	Fm	0.357625	4	0.0473797
Grammica	C_indecora	ss16-17	s	Ft	0.16458	5	0.0505276
Grammica	C_indecora	ss16-17	s	Fo.	0.0912863	3	0.0146673
Grammica	C_indecora	ss16-17	s	Fv.Fm	0.617764	8	0.119734
Grammica	C_indecora	ss16-17	s	φPSII	0.143752	8	0.106378
Grammica	C_indecora	ss16-17	s	ΦNPQ	0.294146	8	0.0870052
Grammica	C_indecora	ss16-17	s	Φf.D	0.525259	7	0.147059
Grammica	C_indecora	ss16-17	s	NPQ	0.615329	8	0.37154
Grammica	C_indecora	ss16-17	s	X1.qP	0.666379	7	0.150743
Grammica	C_polygonorum	1705	sdlg	Fo	0.063375	4	0.012926
Grammica	C_polygonorum	1705	sdlg	Fm	0.18625	4	0.0525455
Grammica	C_polygonorum	1705	sdlg	Ft	0.067275	4	0.0354937
Grammica	C_polygonorum	1705	sdlg	Fo.	0.0438381	4	0.0138606
Grammica	C_polygonorum	1705	sdlg	Fv.Fm	0.652693	4	0.0345788
Grammica	C_polygonorum	1705	sdlg	φPSII	0.237174	4	0.0596552
Grammica	C_polygonorum	1705	sdlg	ΦNPQ	0.357237	3	0.119903
Grammica	C_polygonorum	1705	sdlg	Φf.D	0.358121	4	0.160255
Grammica	C_polygonorum	1705	sdlg	NPQ	1.47605	4	1.05
Grammica	C_polygonorum	1705	sdlg	X1.qP	0.431869	4	0.248702
Grammica	C_polygonorum	1705	y	Fo	0.0436714	14	0.0120762
Grammica	C_polygonorum	1705	y	Fm	0.113993	14	0.03335
Grammica	C_polygonorum	1705	y	Ft	0.0462429	14	0.0128571
Grammica	C_polygonorum	1705	y	Fo.	0.0356175	14	0.00997356
Grammica	C_polygonorum	1705	y	Fv.Fm	0.608854	14	0.0549542
Grammica	C_polygonorum	1705	y	φPSII	0.354935	14	0.0961051
Grammica	C_polygonorum	1705	y	ΦNPQ	0.230502	14	0.107504
Grammica	C_polygonorum	1705	y	Φf.D	0.414563	14	0.0646827
Grammica	C_polygonorum	1705	y	NPQ	0.592822	14	0.359712
Grammica	C_polygonorum	1705	y	X1.qP	0.298759	14	0.0953967
Grammica	C_polygonorum	1705	o	Fo	0.0291357	14	0.0159604
Grammica	C_polygonorum	1705	o	Fm	0.0638071	14	0.0464091
Grammica	C_polygonorum	1705	o	Ft	0.0341	14	0.0243869
Grammica	C_polygonorum	1705	o	Fo.	0.0232341	14	0.0134961
Grammica	C_polygonorum	1705	o	Fv.Fm	0.508127	13	0.0893307
Grammica	C_polygonorum	1705	o	φPSII	0.157948	14	0.080317
Grammica	C_polygonorum	1705	o	ΦNPQ	0.255976	14	0.0960872
Grammica	C_polygonorum	1705	o	Φf.D	0.554235	13	0.0905771
Grammica	C_polygonorum	1705	o	NPQ	0.481474	14	0.216849
Grammica	C_polygonorum	1705	o	X1.qP	0.587393	13	0.14324
Grammica	C_polygonorum	1705	h	Fo	0.067775	12	0.0390393
Grammica	C_polygonorum	1705	h	Fm	0.158325	12	0.116874
Grammica	C_polygonorum	1705	h	Ft	0.087625	12	0.059784
Grammica	C_polygonorum	1705	h	Fo.	0.0549516	12	0.0338313
Grammica	C_polygonorum	1705	h	Fv.Fm	0.545681	10	0.119094
Grammica	C_polygonorum	1705	h	φPSII	0.127104	12	0.0640165
Grammica	C_polygonorum	1705	h	ΦNPQ	0.299026	12	0.0641332
Grammica	C_polygonorum	1705	h	Φf.D	0.57387	12	0.059389
Grammica	C_polygonorum	1705	h	NPQ	0.531651	12	0.161204
Grammica	C_polygonorum	1705	h	X1.qP	0.690998	12	0.0809037
Grammica	C_polygonorum	1705	f	Fo	0.105067	6	0.0228674
Grammica	C_polygonorum	1705	f	Fm	0.235857	7	0.0671286
Grammica	C_polygonorum	1705	f	Ft	0.13	5	0.024886
Grammica	C_polygonorum	1705	f	Fo.	0.0811842	5	0.0133204
Grammica	C_polygonorum	1705	f	Fv.Fm	0.515363	7	0.0621884
Grammica	C_polygonorum	1705	f	φPSII	0.110613	7	0.0580618
Grammica	C_polygonorum	1705	f	ΦNPQ	0.230073	7	0.125173
Grammica	C_polygonorum	1705	f	Φf.D	0.659314	7	0.0822692
Grammica	C_polygonorum	1705	f	NPQ	0.374314	7	0.253777
Grammica	C_polygonorum	1705	f	X1.qP	0.761807	7	0.100658
Grammica	C_polygonorum	1705	s	Fo	0.12806	10	0.0377479
Grammica	C_polygonorum	1705	s	Fm	0.306014	7	0.0673727
Grammica	C_polygonorum	1705	s	Ft	0.19027	10	0.0521351
Grammica	C_polygonorum	1705	s	Fo.	0.112762	10	0.0263219
Grammica	C_polygonorum	1705	s	Fv.Fm	0.577432	13	0.0891409
Grammica	C_polygonorum	1705	s	φPSII	0.198488	13	0.117257
Grammica	C_polygonorum	1705	s	ΦNPQ	0.242874	10	0.0656285
Grammica	C_polygonorum	1705	s	Φf.D	0.533011	10	0.157103
Grammica	C_polygonorum	1705	s	NPQ	0.410688	13	0.293406
Grammica	C_polygonorum	1705	s	X1.qP	0.608524	13	0.211148
Grammica	C_sandwichiana	155	sdlg	Fo	0.0250333	9	0.022454
Grammica	C_sandwichiana	155	sdlg	Fm	0.0477778	9	0.0456205
Grammica	C_sandwichiana	155	sdlg	Ft	0.0298889	9	0.0277339
Grammica	C_sandwichiana	155	sdlg	Fo.	0.0212945	9	0.0192921
Grammica	C_sandwichiana	155	sdlg	Fv.Fm	0.50555	6	0.0275674
Grammica	C_sandwichiana	155	sdlg	φPSII	0.152805	7	0.04782
Grammica	C_sandwichiana	155	sdlg	ΦNPQ	0.272013	7	0.0990525
Grammica	C_sandwichiana	155	sdlg	Φf.D	0.557564	5	0.0738293
Grammica	C_sandwichiana	155	sdlg	NPQ	0.403974	9	0.276428
Grammica	C_sandwichiana	155	sdlg	X1.qP	0.684682	9	0.157369
Grammica	C_sandwichiana	155	y	Fo	0.0232909	11	0.00972085
Grammica	C_sandwichiana	155	y	Fm	0.0419273	11	0.0321246
Grammica	C_sandwichiana	155	y	Ft	0.0244727	11	0.00937999
Grammica	C_sandwichiana	155	y	Fo.	0.0158519	11	0.0105367
Grammica	C_sandwichiana	155	y	Fv.Fm	0.500851	9	0.125751
Grammica	C_sandwichiana	155	y	φPSII	0.204923	11	0.134045
Grammica	C_sandwichiana	155	y	ΦNPQ	0.159048	11	0.111043
Grammica	C_sandwichiana	155	y	Φf.D	0.555147	9	0.157084
Grammica	C_sandwichiana	155	y	NPQ	0.339709	11	0.310059
Grammica	C_sandwichiana	155	y	X1.qP	0.424292	9	0.106275
Grammica	C_sandwichiana	155	o	Fo	0.0241333	12	0.0124292
Grammica	C_sandwichiana	155	o	Fm	0.0478333	12	0.032912
Grammica	C_sandwichiana	155	o	Ft	0.0285917	12	0.0171894
Grammica	C_sandwichiana	155	o	Fo.	0.0202633	12	0.0105412
Grammica	C_sandwichiana	155	o	Fv.Fm	0.424813	12	0.117909
Grammica	C_sandwichiana	155	o	φPSII	0.133691	12	0.0773927
Grammica	C_sandwichiana	155	o	ΦNPQ	0.221441	12	0.0342969
Grammica	C_sandwichiana	155	o	Φf.D	0.644868	12	0.0849126
Grammica	C_sandwichiana	155	o	NPQ	0.35142	12	0.0834373
Grammica	C_sandwichiana	155	o	X1.qP	0.634332	11	0.142408
Grammica	C_sandwichiana	155	h	Fo	0.08495	14	0.0363922
Grammica	C_sandwichiana	155	h	Fm	0.200871	14	0.106412
Grammica	C_sandwichiana	155	h	Ft	0.111457	14	0.0508036
Grammica	C_sandwichiana	155	h	Fo.	0.0706248	14	0.0281241
Grammica	C_sandwichiana	155	h	Fv.Fm	0.545218	14	0.0754638
Grammica	C_sandwichiana	155	h	φPSII	0.172878	14	0.0398237
Grammica	C_sandwichiana	155	h	ΦNPQ	0.236403	14	0.0931952
Grammica	C_sandwichiana	155	h	Φf.D	0.590718	14	0.100119
Grammica	C_sandwichiana	155	h	NPQ	0.438148	14	0.252786
Grammica	C_sandwichiana	155	h	X1.qP	0.62363	14	0.0724942
Grammica	C_sandwichiana	155	f	Fo	0.0748	5	0.00710809
Grammica	C_sandwichiana	155	f	Fm	0.165767	6	0.0585277
Grammica	C_sandwichiana	155	f	Ft	0.1057	5	0.0174718
Grammica	C_sandwichiana	155	f	Fo.	0.0643237	5	0.00925111
Grammica	C_sandwichiana	155	f	Fv.Fm	0.465843	6	0.0665247
Grammica	C_sandwichiana	155	f	φPSII	0.0250217	6	0.0326109
Grammica	C_sandwichiana	155	f	ΦNPQ	0.228446	6	0.0793521
Grammica	C_sandwichiana	155	f	Φf.D	0.750213	6	0.102507
Grammica	C_sandwichiana	155	f	NPQ	0.32023	6	0.144141
Grammica	C_sandwichiana	155	f	X1.qP	0.948697	5	0.0899238
Grammica	C_sandwichiana	155	s	Fo	0.11168	5	0.00659295
Grammica	C_sandwichiana	155	s	Fm	0.33	5	0.0269901
Grammica	C_sandwichiana	155	s	Ft	0.213967	6	0.047111
Grammica	C_sandwichiana	155	s	Fo.	0.102599	5	0.00577628
Grammica	C_sandwichiana	155	s	Fv.Fm	0.639358	6	0.0589837
Grammica	C_sandwichiana	155	s	φPSII	0.0960352	6	0.12354
Grammica	C_sandwichiana	155	s	ΦNPQ	0.178733	6	0.0342753
Grammica	C_sandwichiana	155	s	Φf.D	0.67571	4	0.0925285
Grammica	C_sandwichiana	155	s	NPQ	0.248174	6	0.0421167
Grammica	C_sandwichiana	155	s	X1.qP	0.778707	4	0.20324
Grammica	C_tasmanica	17-15	sdlg	Fo	0.00556667	3	0.000288675
Grammica	C_tasmanica	17-15	sdlg	Fm	0.0156667	3	0.00273008
Grammica	C_tasmanica	17-15	sdlg	Ft	0.0083	3	0.0005
Grammica	C_tasmanica	17-15	sdlg	Fo.	0.00490553	3	0.000250019
Grammica	C_tasmanica	17-15	sdlg	Fv.Fm	0.635815	3	0.0787038
Grammica	C_tasmanica	17-15	sdlg	φPSII	0.261174	3	0.060858
Grammica	C_tasmanica	17-15	sdlg	ΦNPQ	0.238827	2	0.0478253
Grammica	C_tasmanica	17-15	sdlg	Φf.D	0.536693	3	0.0594505
Grammica	C_tasmanica	17-15	sdlg	NPQ	0.386327	3	0.173633
Grammica	C_tasmanica	17-15	sdlg	X1.qP	0.536309	3	0.0719538
Grammica	C_tasmanica	17-15	y	Fo	0.0151361	36	0.00979942
Grammica	C_tasmanica	17-15	y	Fm	0.0390861	36	0.0332286
Grammica	C_tasmanica	17-15	y	Ft	0.0168556	36	0.0120235
Grammica	C_tasmanica	17-15	y	Fo.	0.0128167	36	0.00825598
Grammica	C_tasmanica	17-15	y	Fv.Fm	0.547213	35	0.118442
Grammica	C_tasmanica	17-15	y	φPSII	0.316363	36	0.134734
Grammica	C_tasmanica	17-15	y	ΦNPQ	0.167606	36	0.0810084
Grammica	C_tasmanica	17-15	y	Φf.D	0.502204	35	0.123097
Grammica	C_tasmanica	17-15	y	NPQ	0.371942	36	0.267872
Grammica	C_tasmanica	17-15	y	X1.qP	0.338139	34	0.163128
Grammica	C_tasmanica	17-15	o	Fo	0.00702381	21	0.00405905
Grammica	C_tasmanica	17-15	o	Fm	0.0129333	21	0.0113869
Grammica	C_tasmanica	17-15	o	Ft	0.00874762	21	0.00586657
Grammica	C_tasmanica	17-15	o	Fo.	0.0062995	21	0.00357474
Grammica	C_tasmanica	17-15	o	Fv.Fm	0.385241	17	0.163739
Grammica	C_tasmanica	17-15	o	φPSII	0.108175	21	0.113226
Grammica	C_tasmanica	17-15	o	ΦNPQ	0.0998007	21	0.0782668
Grammica	C_tasmanica	17-15	o	Φf.D	0.727031	16	0.144742
Grammica	C_tasmanica	17-15	o	NPQ	0.155022	21	0.161441
Grammica	C_tasmanica	17-15	o	X1.qP	0.655495	16	0.239059
Grammica	C_tasmanica	17-15	h	Fo	0.05076	25	0.0303432
Grammica	C_tasmanica	17-15	h	Fm	0.177548	25	0.105711
Grammica	C_tasmanica	17-15	h	Ft	0.088812	25	0.0545412
Grammica	C_tasmanica	17-15	h	Fo.	0.043504	25	0.0251961
Grammica	C_tasmanica	17-15	h	Fv.Fm	0.710409	25	0.0448089
Grammica	C_tasmanica	17-15	h	φPSII	0.247941	25	0.0529638
Grammica	C_tasmanica	17-15	h	ΦNPQ	0.252039	25	0.0732857
Grammica	C_tasmanica	17-15	h	Φf.D	0.50002	25	0.0895327
Grammica	C_tasmanica	17-15	h	NPQ	0.542097	25	0.245244
Grammica	C_tasmanica	17-15	h	X1.qP	0.59214	25	0.097772
Grammica	C_tasmanica	17-15	f	Fo	0.0367875	24	0.0177912
Grammica	C_tasmanica	17-15	f	Fm	0.105329	24	0.0663928
Grammica	C_tasmanica	17-15	f	Ft	0.0705875	24	0.0442302
Grammica	C_tasmanica	17-15	f	Fo.	0.0328695	24	0.0162074
Grammica	C_tasmanica	17-15	f	Fv.Fm	0.601123	24	0.113925
Grammica	C_tasmanica	17-15	f	φPSII	0.102669	24	0.0448787
Grammica	C_tasmanica	17-15	f	ΦNPQ	0.211027	24	0.0495122
Grammica	C_tasmanica	17-15	f	Φf.D	0.686304	24	0.0719829
Grammica	C_tasmanica	17-15	f	NPQ	0.31641	24	0.101742
Grammica	C_tasmanica	17-15	f	X1.qP	0.807028	23	0.0710004
Ipomoea_nil	Ipomoea_nil	IPNI	l	Fo	0.176982	11	0.0168025
Ipomoea_nil	Ipomoea_nil	IPNI	l	Fm	0.689991	11	0.0731538
Ipomoea_nil	Ipomoea_nil	IPNI	l	Ft	0.190964	11	0.0180407
Ipomoea_nil	Ipomoea_nil	IPNI	l	Fo.	0.131706	11	0.00915408
Ipomoea_nil	Ipomoea_nil	IPNI	l	Fv.Fm	0.742729	11	0.018192
Ipomoea_nil	Ipomoea_nil	IPNI	l	φPSII	0.369314	10	0.0515813
Ipomoea_nil	Ipomoea_nil	IPNI	l	ΦNPQ	0.346953	10	0.0560327
Ipomoea_nil	Ipomoea_nil	IPNI	l	Φf.D	0.278647	11	0.0319968
Ipomoea_nil	Ipomoea_nil	IPNI	l	NPQ	1.2401	10	0.265817
Ipomoea_nil	Ipomoea_nil	IPNI	l	X1.qP	0.362367	9	0.0737556
Ipomoea_nil	Ipomoea_nil	IPNI	y	Fo	0.2152	6	0.0236606
Ipomoea_nil	Ipomoea_nil	IPNI	y	Fm	0.724167	6	0.0440689
Ipomoea_nil	Ipomoea_nil	IPNI	y	Ft	0.215833	6	0.0125127
Ipomoea_nil	Ipomoea_nil	IPNI	y	Fo.	0.141058	6	0.00805097
Ipomoea_nil	Ipomoea_nil	IPNI	y	Fv.Fm	0.703125	6	0.0234104
Ipomoea_nil	Ipomoea_nil	IPNI	y	φPSII	0.181585	6	0.0242384
Ipomoea_nil	Ipomoea_nil	IPNI	y	ΦNPQ	0.518991	6	0.0323499
Ipomoea_nil	Ipomoea_nil	IPNI	y	Φf.D	0.299423	6	0.0301411
Ipomoea_nil	Ipomoea_nil	IPNI	y	NPQ	1.65123	5	0.146408
Ipomoea_nil	Ipomoea_nil	IPNI	y	X1.qP	0.607932	6	0.0505901
Ipomoea_nil	Ipomoea_nil	IPNI	o	Fo	0.1593	5	0.0124
Ipomoea_nil	Ipomoea_nil	IPNI	o	Fm	0.54402	5	0.0565541
Ipomoea_nil	Ipomoea_nil	IPNI	o	Ft	0.238725	4	0.0247379
Ipomoea_nil	Ipomoea_nil	IPNI	o	Fo.	0.131959	5	0.0102147
Ipomoea_nil	Ipomoea_nil	IPNI	o	Fv.Fm	0.705847	5	0.0223991
Ipomoea_nil	Ipomoea_nil	IPNI	o	φPSII	0.223675	5	0.028034
Ipomoea_nil	Ipomoea_nil	IPNI	o	ΦNPQ	0.329935	6	0.0478645
Ipomoea_nil	Ipomoea_nil	IPNI	o	Φf.D	0.443156	5	0.0519935
Ipomoea_nil	Ipomoea_nil	IPNI	o	NPQ	0.737093	6	0.193514
Ipomoea_nil	Ipomoea_nil	IPNI	o	X1.qP	0.617786	4	0.0400618
Ipomoea_nil	Ipomoea_nil	IPNI	f	Fo	0.0627889	9	0.0207965
Ipomoea_nil	Ipomoea_nil	IPNI	f	Fm	0.202344	9	0.061805
Ipomoea_nil	Ipomoea_nil	IPNI	f	Ft	0.0842444	9	0.0272495
Ipomoea_nil	Ipomoea_nil	IPNI	f	Fo.	0.0464861	9	0.0148991
Ipomoea_nil	Ipomoea_nil	IPNI	f	Fv.Fm	0.679142	8	0.029709
Ipomoea_nil	Ipomoea_nil	IPNI	f	φPSII	0.130888	9	0.0306859
Ipomoea_nil	Ipomoea_nil	IPNI	f	ΦNPQ	0.451847	9	0.0540284
Ipomoea_nil	Ipomoea_nil	IPNI	f	Φf.D	0.429559	8	0.0454964
Ipomoea_nil	Ipomoea_nil	IPNI	f	NPQ	1.11496	9	0.273956
Ipomoea_nil	Ipomoea_nil	IPNI	f	X1.qP	0.741331	9	0.0719278
Ipomoea_nil	Ipomoea_nil	IPNI	s	Fo	0.089375	12	0.0273635
Ipomoea_nil	Ipomoea_nil	IPNI	s	Fm	0.439033	12	0.0881818
Ipomoea_nil	Ipomoea_nil	IPNI	s	Ft	0.27455	12	0.0493627
Ipomoea_nil	Ipomoea_nil	IPNI	s	Fo.	0.0875467	11	0.0218239
Ipomoea_nil	Ipomoea_nil	IPNI	s	Fv.Fm	0.777944	13	0.0245875
Ipomoea_nil	Ipomoea_nil	IPNI	s	φPSII	0.184834	13	0.0287155
Ipomoea_nil	Ipomoea_nil	IPNI	s	ΦNPQ	0.194786	13	0.0364932
Ipomoea_nil	Ipomoea_nil	IPNI	s	Φf.D	0.62038	13	0.0505807
Ipomoea_nil	Ipomoea_nil	IPNI	s	NPQ	0.319992	13	0.0870438
Ipomoea_nil	Ipomoea_nil	IPNI	s	X1.qP	0.744572	13	0.0449394
Monogynella	C_lupuliformis	CULU	sdlg	Fo	0.07475	4	0.0347538
Monogynella	C_lupuliformis	CULU	sdlg	Fm	0.4985	1	NA
Monogynella	C_lupuliformis	CULU	sdlg	Ft	0.081375	4	0.036732
Monogynella	C_lupuliformis	CULU	sdlg	Fo.	0.0544683	4	0.0225602
Monogynella	C_lupuliformis	CULU	sdlg	Fv.Fm	0.793954	4	0.0213784
Monogynella	C_lupuliformis	CULU	sdlg	φPSII	0.441244	3	0.0450142
Monogynella	C_lupuliformis	CULU	sdlg	ΦNPQ	0.326906	3	0.0790562
Monogynella	C_lupuliformis	CULU	sdlg	Φf.D	0.225994	4	0.0349696
Monogynella	C_lupuliformis	CULU	sdlg	NPQ	1.46314	1	NA
Monogynella	C_lupuliformis	CULU	sdlg	X1.qP	0.3364	4	0.13225
Monogynella	C_monogyna	CUMO	sdlg	Fo	0.089475	4	0.0118652
Monogynella	C_monogyna	CUMO	sdlg	Fm	0.383825	4	0.0431675
Monogynella	C_monogyna	CUMO	sdlg	Ft	0.108725	4	0.0161733
Monogynella	C_monogyna	CUMO	sdlg	Fo.	0.070217	4	0.00901879
Monogynella	C_monogyna	CUMO	sdlg	Fv.Fm	0.766375	4	0.0261274
Monogynella	C_monogyna	CUMO	sdlg	φPSII	0.384795	4	0.0353335
Monogynella	C_monogyna	CUMO	sdlg	ΦNPQ	0.331043	4	0.0382723
Monogynella	C_monogyna	CUMO	sdlg	Φf.D	0.284162	4	0.0415534
Monogynella	C_monogyna	CUMO	sdlg	NPQ	1.29744	3	0.1854
Monogynella	C_monogyna	CUMO	sdlg	X1.qP	0.360986	4	0.0443616
Monogynella	C_monogyna	CUMO	y	Fo	0.0632357	14	0.0138341
Monogynella	C_monogyna	CUMO	y	Fm	0.285814	14	0.0765095
Monogynella	C_monogyna	CUMO	y	Ft	0.0814714	14	0.0208851
Monogynella	C_monogyna	CUMO	y	Fo.	0.0559359	14	0.0120557
Monogynella	C_monogyna	CUMO	y	Fv.Fm	0.773294	14	0.0337023
Monogynella	C_monogyna	CUMO	y	φPSII	0.566537	13	0.030331
Monogynella	C_monogyna	CUMO	y	ΦNPQ	0.164575	14	0.0448866
Monogynella	C_monogyna	CUMO	y	Φf.D	0.288789	14	0.0472242
Monogynella	C_monogyna	CUMO	y	NPQ	0.573418	14	0.134407
Monogynella	C_monogyna	CUMO	y	X1.qP	0.181871	13	0.028214
Monogynella	C_monogyna	CUMO	o	Fo	0.0377833	12	0.0152869
Monogynella	C_monogyna	CUMO	o	Fm	0.169633	12	0.0823679
Monogynella	C_monogyna	CUMO	o	Ft	0.0506583	12	0.0231937
Monogynella	C_monogyna	CUMO	o	Fo.	0.0328966	12	0.0134935
Monogynella	C_monogyna	CUMO	o	Fv.Fm	0.762249	12	0.0423819
Monogynella	C_monogyna	CUMO	o	φPSII	0.497571	12	0.0391194
Monogynella	C_monogyna	CUMO	o	ΦNPQ	0.196115	12	0.0299732
Monogynella	C_monogyna	CUMO	o	Φf.D	0.306314	12	0.0451596
Monogynella	C_monogyna	CUMO	o	NPQ	0.663127	12	0.193974
Monogynella	C_monogyna	CUMO	o	X1.qP	0.244355	12	0.0640902
Monogynella	C_monogyna	CUMO	h	Fo	0.0629727	11	0.0115285
Monogynella	C_monogyna	CUMO	h	Fm	0.154783	12	0.0456193
Monogynella	C_monogyna	CUMO	h	Ft	0.0654833	12	0.0115363
Monogynella	C_monogyna	CUMO	h	Fo.	0.0471401	12	0.0113161
Monogynella	C_monogyna	CUMO	h	Fv.Fm	0.567644	9	0.0809533
Monogynella	C_monogyna	CUMO	h	φPSII	0.140137	12	0.0501696
Monogynella	C_monogyna	CUMO	h	ΦNPQ	0.440226	9	0.0620616
Monogynella	C_monogyna	CUMO	h	Φf.D	0.411641	10	0.0720107
Monogynella	C_monogyna	CUMO	h	NPQ	1.08358	11	0.3765
Monogynella	C_monogyna	CUMO	h	X1.qP	0.641553	12	0.0853117
Monogynella	C_monogyna	CUMO	f	Fo	0.116444	9	0.0399456
Monogynella	C_monogyna	CUMO	f	Fm	0.325042	12	0.10206
Monogynella	C_monogyna	CUMO	f	Ft	0.1283	8	0.0465254
Monogynella	C_monogyna	CUMO	f	Fo.	0.0914066	9	0.0311038
Monogynella	C_monogyna	CUMO	f	Fv.Fm	0.628548	13	0.0488015
Monogynella	C_monogyna	CUMO	f	φPSII	0.20808	12	0.0937274
Monogynella	C_monogyna	CUMO	f	ΦNPQ	0.3254	13	0.0365873
Monogynella	C_monogyna	CUMO	f	Φf.D	0.45114	13	0.0834746
Monogynella	C_monogyna	CUMO	f	NPQ	0.739812	13	0.133506
Monogynella	C_monogyna	CUMO	f	X1.qP	0.643167	10	0.111964
Monogynella	C_monogyna	CUMO	s	Fo	0.059125	8	0.0191934
Monogynella	C_monogyna	CUMO	s	Fm	0.1644	8	0.0574372
Monogynella	C_monogyna	CUMO	s	Ft	0.0874875	8	0.0314177
Monogynella	C_monogyna	CUMO	s	Fo.	0.0485107	8	0.0142649
Monogynella	C_monogyna	CUMO	s	Fv.Fm	0.63381	8	0.0458046
Monogynella	C_monogyna	CUMO	s	φPSII	0.138734	7	0.0866047
Monogynella	C_monogyna	CUMO	s	ΦNPQ	0.327921	7	0.0468208
Monogynella	C_monogyna	CUMO	s	Φf.D	0.5361	6	0.0364406
Monogynella	C_monogyna	CUMO	s	NPQ	0.580388	8	0.207904
Monogynella	C_monogyna	CUMO	s	X1.qP	0.6499	5	0.155262

## Sheet: Averages by tissue and subgenus
Subgenus	Tissue.edit	Metric	mean	n	sd
C_purpurata	y	Fo	0.00994375	16	0.00443125
C_purpurata	y	Fm	0.00849375	16	0.00374441
C_purpurata	y	Ft	0.00874375	16	0.00378382
C_purpurata	y	Fo.	0.00823689	16	0.00366531
C_purpurata	y	Fv.Fm	0	16	0
C_purpurata	y	φPSII	0	16	0
C_purpurata	y	ΦNPQ	0	16	0
C_purpurata	y	Φf.D	1	15	0
C_purpurata	y	NPQ	0	16	0
C_purpurata	o	Fo	0.010525	4	0.00220662
C_purpurata	o	Fm	0.0087	4	0.0022891
C_purpurata	o	Ft	0.010025	4	0.00220662
C_purpurata	o	Fo.	0.00954365	4	0.00192558
C_purpurata	o	Fv.Fm	0	4	0
C_purpurata	o	φPSII	0	4	0
C_purpurata	o	ΦNPQ	0	4	0
C_purpurata	o	Φf.D	1	4	0
C_purpurata	o	NPQ	0	4	0
C_purpurata	h	Fo	0.00737	10	0.00530326
C_purpurata	h	Fm	0.00594	10	0.00433005
C_purpurata	h	Ft	0.00683	10	0.00487967
C_purpurata	h	Fo.	0.00687574	10	0.0052479
C_purpurata	h	Fv.Fm	0	10	0
C_purpurata	h	φPSII	0	10	0
C_purpurata	h	ΦNPQ	0	10	0
C_purpurata	h	Φf.D	1	10	0
C_purpurata	h	NPQ	0	10	0
C_purpurata	f	Fo	0.0349143	14	0.0152223
C_purpurata	f	Fm	0.0332	14	0.0152892
C_purpurata	f	Ft	0.0362357	14	0.0135798
C_purpurata	f	Fo.	0.0351458	13	0.013113
C_purpurata	f	Fv.Fm	0	18	0
C_purpurata	f	φPSII	0	18	0
C_purpurata	f	ΦNPQ	0	18	0
C_purpurata	f	Φf.D	1	18	0
C_purpurata	f	NPQ	0	18	0
Cuscuta	sdlg	Fo	0.0603	1	NA
Cuscuta	sdlg	Fm	0.108075	4	0.0453072
Cuscuta	sdlg	Ft	0.0647	2	0.00282843
Cuscuta	sdlg	Fo.	0.0517759	1	NA
Cuscuta	sdlg	Fv.Fm	0.510097	5	0.0613724
Cuscuta	sdlg	φPSII	0.322238	5	0.04754
Cuscuta	sdlg	ΦNPQ	0.228919	3	0.0435721
Cuscuta	sdlg	Φf.D	0.462287	5	0.0585709
Cuscuta	sdlg	NPQ	0.493864	5	0.276649
Cuscuta	sdlg	X1.qP	0.210329	5	0.102364
Cuscuta	y	Fo	0.0200714	14	0.00987533
Cuscuta	y	Fm	0.0409714	14	0.0309024
Cuscuta	y	Ft	0.0187769	13	0.00841409
Cuscuta	y	Fo.	0.0188137	14	0.00938015
Cuscuta	y	Fv.Fm	0.34768	14	0.244435
Cuscuta	y	φPSII	0.271743	14	0.194578
Cuscuta	y	ΦNPQ	0.0543683	14	0.0631651
Cuscuta	y	Φf.D	0.673889	14	0.232249
Cuscuta	y	NPQ	0.11282	14	0.155447
Cuscuta	y	X1.qP	0.158185	10	0.108317
Cuscuta	o	Fo	0.0147563	16	0.0123614
Cuscuta	o	Fm	0.0367875	16	0.0365517
Cuscuta	o	Ft	0.0159562	16	0.0135279
Cuscuta	o	Fo.	0.010785	15	0.00725911
Cuscuta	o	Fv.Fm	0.426864	16	0.2775
Cuscuta	o	φPSII	0.276375	16	0.204662
Cuscuta	o	ΦNPQ	0.132885	16	0.0768741
Cuscuta	o	Φf.D	0.496296	13	0.182095
Cuscuta	o	NPQ	0.3109	16	0.243643
Cuscuta	o	X1.qP	0.299801	12	0.235461
Cuscuta	h	Fo	0.0404923	13	0.0179625
Cuscuta	h	Fm	0.0909077	13	0.0474623
Cuscuta	h	Ft	0.0419333	12	0.0184675
Cuscuta	h	Fo.	0.0294409	11	0.0103111
Cuscuta	h	Fv.Fm	0.526253	13	0.0964175
Cuscuta	h	φPSII	0.278196	13	0.100541
Cuscuta	h	ΦNPQ	0.206461	13	0.0685079
Cuscuta	h	Φf.D	0.515342	13	0.101345
Cuscuta	h	NPQ	0.422358	13	0.164809
Cuscuta	h	X1.qP	0.387199	13	0.140184
Cuscuta	f	Fo	0.0182563	16	0.0102651
Cuscuta	f	Fm	0.0332067	15	0.0149621
Cuscuta	f	Ft	0.02285	16	0.0101667
Cuscuta	f	Fo.	0.0145848	16	0.00800289
Cuscuta	f	Fv.Fm	0.479829	14	0.178448
Cuscuta	f	φPSII	0.0616098	16	0.0885195
Cuscuta	f	ΦNPQ	0.257515	15	0.0627694
Cuscuta	f	Φf.D	0.679036	15	0.10476
Cuscuta	f	NPQ	0.394806	15	0.133893
Cuscuta	f	X1.qP	0.86189	15	0.195054
Cuscuta	s	Fo	0.0438833	6	0.0108877
Cuscuta	s	Fm	0.121533	6	0.0465213
Cuscuta	s	Ft	0.0513833	6	0.0129651
Cuscuta	s	Fo.	0.0343573	6	0.00870262
Cuscuta	s	Fv.Fm	0.618249	6	0.0673639
Cuscuta	s	φPSII	0.190794	5	0.0616353
Cuscuta	s	ΦNPQ	0.32609	6	0.0398236
Cuscuta	s	Φf.D	0.447741	6	0.0847534
Cuscuta	s	NPQ	0.745407	6	0.124752
Cuscuta	s	X1.qP	0.546842	6	0.151148
Grammica	sdlg	Fo	0.0377746	59	0.0273323
Grammica	sdlg	Fm	0.115964	58	0.0790868
Grammica	sdlg	Ft	0.0403583	60	0.0261782
Grammica	sdlg	Fo.	0.026757	60	0.0162065
Grammica	sdlg	Fv.Fm	0.678515	58	0.107607
Grammica	sdlg	φPSII	0.247721	40	0.115591
Grammica	sdlg	ΦNPQ	0.282782	42	0.106264
Grammica	sdlg	Φf.D	0.393787	54	0.119741
Grammica	sdlg	NPQ	0.784464	57	0.524919
Grammica	sdlg	X1.qP	0.531211	61	0.329409
Grammica	y	Fo	0.0274385	179	0.0188413
Grammica	y	Fm	0.0693034	179	0.0553197
Grammica	y	Ft	0.0284939	179	0.0190296
Grammica	y	Fo.	0.021715	179	0.0141372
Grammica	y	Fv.Fm	0.564913	172	0.103544
Grammica	y	φPSII	0.315506	179	0.131356
Grammica	y	ΦNPQ	0.195977	175	0.122638
Grammica	y	Φf.D	0.460049	173	0.131287
Grammica	y	NPQ	0.513206	177	0.458558
Grammica	y	X1.qP	0.31625	172	0.152275
Grammica	o	Fo	0.01951	160	0.0158832
Grammica	o	Fm	0.0478831	160	0.0539893
Grammica	o	Ft	0.0220788	160	0.0189093
Grammica	o	Fo.	0.0155213	160	0.0116357
Grammica	o	Fv.Fm	0.50492	145	0.140889
Grammica	o	φPSII	0.180759	157	0.119477
Grammica	o	ΦNPQ	0.205351	157	0.118186
Grammica	o	Φf.D	0.562222	142	0.139252
Grammica	o	NPQ	0.425626	158	0.358078
Grammica	o	X1.qP	0.53048	141	0.194958
Grammica	h	Fo	0.0653881	151	0.0369696
Grammica	h	Fm	0.179959	152	0.105265
Grammica	h	Ft	0.08082	150	0.0466968
Grammica	h	Fo.	0.0502289	150	0.0269538
Grammica	h	Fv.Fm	0.624446	151	0.100371
Grammica	h	φPSII	0.204769	155	0.108929
Grammica	h	ΦNPQ	0.292723	154	0.122311
Grammica	h	Φf.D	0.468053	153	0.124243
Grammica	h	NPQ	0.70268	155	0.460875
Grammica	h	X1.qP	0.573977	152	0.170079
Grammica	f	Fo	0.0575507	140	0.0313728
Grammica	f	Fm	0.163545	139	0.101957
Grammica	f	Ft	0.0770895	133	0.0445047
Grammica	f	Fo.	0.0471138	138	0.0247275
Grammica	f	Fv.Fm	0.628532	136	0.106151
Grammica	f	φPSII	0.188998	143	0.147583
Grammica	f	ΦNPQ	0.23919	145	0.101797
Grammica	f	Φf.D	0.543061	137	0.167296
Grammica	f	NPQ	0.512348	145	0.319633
Grammica	f	X1.qP	0.634396	133	0.248389
Grammica	s	Fo	0.14241	51	0.038307
Grammica	s	Fm	0.408343	47	0.105011
Grammica	s	Ft	0.198472	53	0.049991
Grammica	s	Fo.	0.115995	50	0.0264344
Grammica	s	Fv.Fm	0.614193	73	0.0785317
Grammica	s	φPSII	0.162143	73	0.0930747
Grammica	s	ΦNPQ	0.320937	69	0.0966386
Grammica	s	Φf.D	0.501221	67	0.133106
Grammica	s	NPQ	0.714756	74	0.42736
Grammica	s	X1.qP	0.643789	70	0.181255
Ipomoea_nil	l	Fo	0.176982	11	0.0168025
Ipomoea_nil	l	Fm	0.689991	11	0.0731538
Ipomoea_nil	l	Ft	0.190964	11	0.0180407
Ipomoea_nil	l	Fo.	0.131706	11	0.00915408
Ipomoea_nil	l	Fv.Fm	0.742729	11	0.018192
Ipomoea_nil	l	φPSII	0.369314	10	0.0515813
Ipomoea_nil	l	ΦNPQ	0.346953	10	0.0560327
Ipomoea_nil	l	Φf.D	0.278647	11	0.0319968
Ipomoea_nil	l	NPQ	1.2401	10	0.265817
Ipomoea_nil	l	X1.qP	0.362367	9	0.0737556
Ipomoea_nil	y	Fo	0.2152	6	0.0236606
Ipomoea_nil	y	Fm	0.724167	6	0.0440689
Ipomoea_nil	y	Ft	0.215833	6	0.0125127
Ipomoea_nil	y	Fo.	0.141058	6	0.00805097
Ipomoea_nil	y	Fv.Fm	0.703125	6	0.0234104
Ipomoea_nil	y	φPSII	0.181585	6	0.0242384
Ipomoea_nil	y	ΦNPQ	0.518991	6	0.0323499
Ipomoea_nil	y	Φf.D	0.299423	6	0.0301411
Ipomoea_nil	y	NPQ	1.65123	5	0.146408
Ipomoea_nil	y	X1.qP	0.607932	6	0.0505901
Ipomoea_nil	o	Fo	0.1593	5	0.0124
Ipomoea_nil	o	Fm	0.54402	5	0.0565541
Ipomoea_nil	o	Ft	0.238725	4	0.0247379
Ipomoea_nil	o	Fo.	0.131959	5	0.0102147
Ipomoea_nil	o	Fv.Fm	0.705847	5	0.0223991
Ipomoea_nil	o	φPSII	0.223675	5	0.028034
Ipomoea_nil	o	ΦNPQ	0.329935	6	0.0478645
Ipomoea_nil	o	Φf.D	0.443156	5	0.0519935
Ipomoea_nil	o	NPQ	0.737093	6	0.193514
Ipomoea_nil	o	X1.qP	0.617786	4	0.0400618
Ipomoea_nil	f	Fo	0.0627889	9	0.0207965
Ipomoea_nil	f	Fm	0.202344	9	0.061805
Ipomoea_nil	f	Ft	0.0842444	9	0.0272495
Ipomoea_nil	f	Fo.	0.0464861	9	0.0148991
Ipomoea_nil	f	Fv.Fm	0.679142	8	0.029709
Ipomoea_nil	f	φPSII	0.130888	9	0.0306859
Ipomoea_nil	f	ΦNPQ	0.451847	9	0.0540284
Ipomoea_nil	f	Φf.D	0.429559	8	0.0454964
Ipomoea_nil	f	NPQ	1.11496	9	0.273956
Ipomoea_nil	f	X1.qP	0.741331	9	0.0719278
Ipomoea_nil	s	Fo	0.089375	12	0.0273635
Ipomoea_nil	s	Fm	0.439033	12	0.0881818
Ipomoea_nil	s	Ft	0.27455	12	0.0493627
Ipomoea_nil	s	Fo.	0.0875467	11	0.0218239
Ipomoea_nil	s	Fv.Fm	0.777944	13	0.0245875
Ipomoea_nil	s	φPSII	0.184834	13	0.0287155
Ipomoea_nil	s	ΦNPQ	0.194786	13	0.0364932
Ipomoea_nil	s	Φf.D	0.62038	13	0.0505807
Ipomoea_nil	s	NPQ	0.319992	13	0.0870438
Ipomoea_nil	s	X1.qP	0.744572	13	0.0449394
Monogynella	sdlg	Fo	0.0821125	8	0.0252968
Monogynella	sdlg	Fm	0.40676	5	0.0634637
Monogynella	sdlg	Ft	0.09505	8	0.0300678
Monogynella	sdlg	Fo.	0.0623426	8	0.0179958
Monogynella	sdlg	Fv.Fm	0.780165	8	0.026566
Monogynella	sdlg	φPSII	0.408987	7	0.0470114
Monogynella	sdlg	ΦNPQ	0.32927	7	0.0531091
Monogynella	sdlg	Φf.D	0.255078	8	0.0472314
Monogynella	sdlg	NPQ	1.33887	4	0.172568
Monogynella	sdlg	X1.qP	0.348693	8	0.0922594
Monogynella	y	Fo	0.0632357	14	0.0138341
Monogynella	y	Fm	0.285814	14	0.0765095
Monogynella	y	Ft	0.0814714	14	0.0208851
Monogynella	y	Fo.	0.0559359	14	0.0120557
Monogynella	y	Fv.Fm	0.773294	14	0.0337023
Monogynella	y	φPSII	0.566537	13	0.030331
Monogynella	y	ΦNPQ	0.164575	14	0.0448866
Monogynella	y	Φf.D	0.288789	14	0.0472242
Monogynella	y	NPQ	0.573418	14	0.134407
Monogynella	y	X1.qP	0.181871	13	0.028214
Monogynella	o	Fo	0.0377833	12	0.0152869
Monogynella	o	Fm	0.169633	12	0.0823679
Monogynella	o	Ft	0.0506583	12	0.0231937
Monogynella	o	Fo.	0.0328966	12	0.0134935
Monogynella	o	Fv.Fm	0.762249	12	0.0423819
Monogynella	o	φPSII	0.497571	12	0.0391194
Monogynella	o	ΦNPQ	0.196115	12	0.0299732
Monogynella	o	Φf.D	0.306314	12	0.0451596
Monogynella	o	NPQ	0.663127	12	0.193974
Monogynella	o	X1.qP	0.244355	12	0.0640902
Monogynella	h	Fo	0.0629727	11	0.0115285
Monogynella	h	Fm	0.154783	12	0.0456193
Monogynella	h	Ft	0.0654833	12	0.0115363
Monogynella	h	Fo.	0.0471401	12	0.0113161
Monogynella	h	Fv.Fm	0.567644	9	0.0809533
Monogynella	h	φPSII	0.140137	12	0.0501696
Monogynella	h	ΦNPQ	0.440226	9	0.0620616
Monogynella	h	Φf.D	0.411641	10	0.0720107
Monogynella	h	NPQ	1.08358	11	0.3765
Monogynella	h	X1.qP	0.641553	12	0.0853117
Monogynella	f	Fo	0.116444	9	0.0399456
Monogynella	f	Fm	0.325042	12	0.10206
Monogynella	f	Ft	0.1283	8	0.0465254
Monogynella	f	Fo.	0.0914066	9	0.0311038
Monogynella	f	Fv.Fm	0.628548	13	0.0488015
Monogynella	f	φPSII	0.20808	12	0.0937274
Monogynella	f	ΦNPQ	0.3254	13	0.0365873
Monogynella	f	Φf.D	0.45114	13	0.0834746
Monogynella	f	NPQ	0.739812	13	0.133506
Monogynella	f	X1.qP	0.643167	10	0.111964
Monogynella	s	Fo	0.059125	8	0.0191934
Monogynella	s	Fm	0.1644	8	0.0574372
Monogynella	s	Ft	0.0874875	8	0.0314177
Monogynella	s	Fo.	0.0485107	8	0.0142649
Monogynella	s	Fv.Fm	0.63381	8	0.0458046
Monogynella	s	φPSII	0.138734	7	0.0866047
Monogynella	s	ΦNPQ	0.327921	7	0.0468208
Monogynella	s	Φf.D	0.5361	6	0.0364406
Monogynella	s	NPQ	0.580388	8	0.207904
Monogynella	s	X1.qP	0.6499	5	0.155262
