# Supplementary material for: Photosynthetic activity in the heterotrophic plant genus Cuscuta (Convolvulaceae) is modulated by phylogeny and ontogeny
Source: Ann Bot. 2025 Jul 9;137(5):1187–202. doi: 10.1093/aob/mcaf145 (PMC13197604; doi:10.1093/aob/mcaf145)
Supplement: mcaf145_Supplementary_Data [file mcaf145_supplementary_data.zip › Appendix S2_pigment_concentration_means.xlsx]

## Sheet: Pigment raw data 2018_09_24
Date.Extracted

## Sheet: pigments_subgenus_summary
Subgenus

## Sheet: pigments_species_summary
Subgenus
