# Supplementary material for: Photosynthetic activity in the heterotrophic plant genus Cuscuta (Convolvulaceae) is modulated by phylogeny and ontogeny
Source: Ann Bot. 2025 Jul 9;137(5):1187–202. doi: 10.1093/aob/mcaf145 (PMC13197604; doi:10.1093/aob/mcaf145)
Supplement: mcaf145_Supplementary_Data [file mcaf145_supplementary_data.zip › Appendix S3_p-values-fluoresence.xlsx]

## Sheet: Fv.Fm
Fv/Fm		C. purpurata	C. purpurata	C. purpurata	C. purpurata	Cuscuta	Cuscuta	Cuscuta	Cuscuta	Cuscuta	Cuscuta	Grammica	Grammica	Grammica	Grammica	Grammica	Grammica	Ipomoea nil	Ipomoea nil	Ipomoea nil	Ipomoea nil	Ipomoea nil	Monogynella	Monogynella	Monogynella	Monogynella	Monogynella	Monogynella
		Flower	Haustorium	Old	Young	Flower	Haustorium	Old	Seed	Seedling	Young	Flower	Haustorium	Old	Seed	Seedling	Young	Flower	Leaf	Old	Seed	Young	Flower	Haustorium	Old	Seed	Seedling	Young
C. purpurata	Flower	-	-	-	-	-	-	-	-	-	-	-	-	-	-	-	-	-	-	-	-	-	-	-	-	-	-	-
C. purpurata	Haustorium	1	-	-	-	-	-	-	-	-	-	-	-	-	-	-	-	-	-	-	-	-	-	-	-	-	-	-
C. purpurata	Old	1	1	-	-	-	-	-	-	-	-	-	-	-	-	-	-	-	-	-	-	-	-	-	-	-	-	-
C. purpurata	Young	1	1	1	-	-	-	-	-	-	-	-	-	-	-	-	-	-	-	-	-	-	-	-	-	-	-	-
Cuscuta	Flower	0.00470962	0.0143707	0.0827284	0.0059324	-	-	-	-	-	-	-	-	-	-	-	-	-	-	-	-	-	-	-	-	-	-	-
Cuscuta	Haustorium	0.00603332	0.0168857	0.088392	0.00738507	1	-	-	-	-	-	-	-	-	-	-	-	-	-	-	-	-	-	-	-	-	-	-
Cuscuta	Old	0.00169736	0.00780348	0.0584948	0.00230082	0.899682	0.890336	-	-	-	-	-	-	-	-	-	-	-	-	-	-	-	-	-	-	-	-	-
Cuscuta	Seed	0.000486238	0.00156095	0.0116135	0.000586699	0.224106	0.224528	0.272266	-	-	-	-	-	-	-	-	-	-	-	-	-	-	-	-	-	-	-	-
Cuscuta	Seedling	0.110144	0.140665	0.233868	0.114073	0.78437	0.799439	0.685514	0.207618	-	-	-	-	-	-	-	-	-	-	-	-	-	-	-	-	-	-	-
Cuscuta	Young	0.123025	0.189002	0.341783	0.134334	0.262979	0.281602	0.1809	0.0307832	0.659028	-	-	-	-	-	-	-	-	-	-	-	-	-	-	-	-	-	-
Grammica	Flower	2.97843e-13	2.6973e-08	0.000370924	3.29031e-12	0.0059356	0.00704118	0.00723023	0.754901	0.0382926	9.91043e-06	-	-	-	-	-	-	-	-	-	-	-	-	-	-	-	-	-
Grammica	Haustorium	1.11707e-12	6.89628e-08	0.000570902	1.25096e-11	0.0103174	0.0119791	0.012893	0.854082	0.0524808	2.46085e-05	0.665006	-	-	-	-	-	-	-	-	-	-	-	-	-	-	-	-
Grammica	Old	5.77175e-05	0.00234315	0.0537679	0.000138039	0.981756	0.998588	0.800195	0.139464	0.78069	0.140272	6.62473e-12	7.841e-11	-	-	-	-	-	-	-	-	-	-	-	-	-	-	-
Grammica	Seed	2.46467e-10	9.61687e-07	0.00155877	1.755e-09	0.038324	0.0420505	0.0514051	1	0.0992292	0.000256871	0.277137	0.487632	8.50594e-06	-	-	-	-	-	-	-	-	-	-	-	-	-	-
Grammica	Seedling	3.79132e-16	9.83335e-11	2.32702e-05	5.36141e-15	9.81644e-05	0.00014079	0.000104876	0.239408	0.00468695	5.36315e-08	0.0184741	0.00584003	1.45451e-14	0.00228638	-	-	-	-	-	-	-	-	-	-	-	-	-
Grammica	Young	1.24935e-07	6.07828e-05	0.0110131	5.24317e-07	0.343991	0.345078	0.45509	0.443103	0.34046	0.00973902	9.15003e-06	5.9035e-05	0.0092093	0.0163319	4.53756e-09	-	-	-	-	-	-	-	-	-	-	-	-
Ipomoea nil	Flower	2.05362e-07	3.27331e-06	0.000349177	3.48096e-07	0.0091824	0.00966775	0.0115622	0.341196	0.0190523	0.000255634	0.323338	0.246102	0.0011336	0.155266	1	0.0144791	-	-	-	-	-	-	-	-	-	-	-
Ipomoea nil	Leaf	5.28472e-13	2.32422e-10	2.6408e-06	1.4094e-12	2.19669e-05	2.59855e-05	2.56977e-05	0.0375261	0.000484235	6.91251e-08	0.00375471	0.00187583	2.66141e-08	0.00080483	0.110774	3.74614e-06	0.279559	-	-	-	-	-	-	-	-	-	-
Ipomoea nil	Old	1.38176e-06	8.86076e-06	0.000305724	1.9283e-06	0.00801134	0.00825377	0.0099563	0.22458	0.013317	0.000382707	0.199133	0.155431	0.00194965	0.103507	0.659209	0.014232	0.743403	0.627639	-	-	-	-	-	-	-	-	-
Ipomoea nil	Seed	3.44556e-16	9.34907e-13	1.87784e-07	9.54979e-16	4.13924e-07	5.58751e-07	4.2873e-07	0.00870654	5.54743e-05	2.87593e-10	6.76152e-05	2.47222e-05	5.79537e-12	1.01589e-05	0.0118625	5.02379e-09	0.101118	0.625666	0.338002	-	-	-	-	-	-	-	-
Ipomoea nil	Young	2.84048e-07	2.83746e-06	0.000192869	4.2083e-07	0.00533216	0.00558278	0.00674737	0.21417	0.0108386	0.000170755	0.172495	0.131174	0.000801083	0.0829056	0.660604	0.00875474	0.749785	0.576587	0.998623	0.28906	-	-	-	-	-	-	-
Monogynella	Flower	1.57377e-06	3.4175e-05	0.00261558	2.87941e-06	0.0741149	0.0759519	0.0966328	0.90427	0.103959	0.00276819	0.850274	0.99844	0.0122123	0.799269	0.166945	0.147751	0.339068	0.0164106	0.215023	0.0019576	0.198904	-	-	-	-	-	-
Monogynella	Haustorium	0.00191734	0.00608871	0.0374929	0.00233074	0.604039	0.597089	0.700356	0.528729	0.474014	0.113253	0.140499	0.194331	0.460769	0.338125	0.012603	0.982288	0.0687288	0.00137987	0.0447443	0.000100986	0.0367862	0.324285	-	-	-	-	-
Monogynella	Old	8.65595e-15	1.18137e-11	6.21715e-07	3.47138e-14	2.90482e-06	3.75027e-06	3.28448e-06	0.0169344	0.000158771	4.45642e-09	0.000533897	0.000231055	3.87728e-10	9.77053e-05	0.0382704	1.73643e-07	0.168495	0.816488	0.45964	0.835915	0.404584	0.00603184	0.000365087	-	-	-	-
Monogynella	Seed	2.4493e-05	0.000163123	0.00399612	3.40453e-05	0.098797	0.0994252	0.122018	0.84747	0.112826	0.00702353	0.986048	0.958164	0.0350018	0.75071	0.32838	0.202756	0.455166	0.0479692	0.292911	0.00984415	0.280847	0.955375	0.327419	0.0208515	-	-	-
Monogynella	Seedling	1.34046e-12	2.27136e-10	1.06354e-06	3.23664e-12	1.03774e-05	1.27144e-05	1.29597e-05	0.01566	0.000193577	5.27782e-08	0.00160207	0.000821511	5.37442e-08	0.00037349	0.0419341	3.57244e-06	0.139536	0.663421	0.370659	1	0.330428	0.0070106	0.000528196	0.852136	0.0195027	-	-
Monogynella	Young	3.71608e-16	8.7587e-13	2.09849e-07	7.19347e-16	4.2494e-07	5.84231e-07	4.3368e-07	0.00988102	6.2933e-05	2.67127e-10	6.79438e-05	2.43449e-05	3.21719e-12	9.99728e-06	0.0136733	3.59828e-09	0.113832	0.684054	0.368161	0.959425	0.323796	0.00229028	0.000116017	0.902089	0.0113075	0.95966	-

## Sheet: φPSII
φPSII		C. purpurata	C. purpurata	C. purpurata	C. purpurata	Cuscuta	Cuscuta	Cuscuta	Cuscuta	Cuscuta	Cuscuta	Grammica	Grammica	Grammica	Grammica	Grammica	Grammica	Ipomoea nil	Ipomoea nil	Ipomoea nil	Ipomoea nil	Ipomoea nil	Monogynella	Monogynella	Monogynella	Monogynella	Monogynella	Monogynella
		Flower	Haustorium	Old	Young	Flower	Haustorium	Old	Seed	Seedling	Young	Flower	Haustorium	Old	Seed	Seedling	Young	Flower	Leaf	Old	Seed	Young	Flower	Haustorium	Old	Seed	Seedling	Young
C. purpurata	Flower	-	-	-	-	-	-	-	-	-	-	-	-	-	-	-	-	-	-	-	-	-	-	-	-	-	-	-
C. purpurata	Haustorium	1	-	-	-	-	-	-	-	-	-	-	-	-	-	-	-	-	-	-	-	-	-	-	-	-	-	-
C. purpurata	Old	1	1	-	-	-	-	-	-	-	-	-	-	-	-	-	-	-	-	-	-	-	-	-	-	-	-	-
C. purpurata	Young	1	1	1	-	-	-	-	-	-	-	-	-	-	-	-	-	-	-	-	-	-	-	-	-	-	-	-
Cuscuta	Flower	0.280128	0.357504	0.521335	0.293798	-	-	-	-	-	-	-	-	-	-	-	-	-	-	-	-	-	-	-	-	-	-	-
Cuscuta	Haustorium	5.17805e-07	1.6017e-05	0.00177045	9.75262e-07	0.000184709	-	-	-	-	-	-	-	-	-	-	-	-	-	-	-	-	-	-	-	-	-	-
Cuscuta	Old	7.40584e-07	3.00552e-05	0.00302993	1.44028e-06	0.000334478	0.780422	-	-	-	-	-	-	-	-	-	-	-	-	-	-	-	-	-	-	-	-	-
Cuscuta	Seed	0.0165987	0.0271182	0.0729981	0.0182434	0.116593	0.338312	0.459221	-	-	-	-	-	-	-	-	-	-	-	-	-	-	-	-	-	-	-	-
Cuscuta	Seedling	1.99192e-05	8.45251e-05	0.00152255	2.63992e-05	0.000713319	0.566577	0.407299	0.188618	-	-	-	-	-	-	-	-	-	-	-	-	-	-	-	-	-	-	-
Cuscuta	Young	1.25273e-06	3.73298e-05	0.00301981	2.40355e-06	0.000404743	0.834608	0.969384	0.437019	0.444482	-	-	-	-	-	-	-	-	-	-	-	-	-	-	-	-	-	-
Grammica	Flower	1.11612e-06	0.000252214	0.0225677	4.04183e-06	0.00289036	0.0436341	0.0838108	0.940444	0.0440416	0.0853509	-	-	-	-	-	-	-	-	-	-	-	-	-	-	-	-	-
Grammica	Haustorium	6.88051e-08	4.90787e-05	0.0112944	3.41899e-07	0.0004976	0.111091	0.208674	0.914872	0.0824645	0.204651	0.346092	-	-	-	-	-	-	-	-	-	-	-	-	-	-	-	-
Grammica	Old	1.4399e-06	0.000308473	0.0241044	5.26236e-06	0.00350121	0.037095	0.0699799	0.909732	0.0401002	0.0734557	0.905271	0.261972	-	-	-	-	-	-	-	-	-	-	-	-	-	-	-
Grammica	Seed	5.66696e-05	0.00193225	0.0464932	0.00013307	0.0232306	0.0164231	0.0293608	0.723656	0.022908	0.0315787	0.356034	0.0732709	0.420798	-	-	-	-	-	-	-	-	-	-	-	-	-	-
Grammica	Seedling	8.80852e-09	4.66464e-06	0.00258663	3.60131e-08	5.0244e-05	0.573856	0.83525	0.517556	0.29433	0.784784	0.0308024	0.13484	0.022644	0.00645297	-	-	-	-	-	-	-	-	-	-	-	-	-
Grammica	Young	3.17777e-16	3.67919e-10	7.58886e-05	4.52917e-15	4.98306e-10	0.559436	0.266356	0.1205	0.783511	0.338292	3.67563e-13	3.71097e-10	2.01695e-14	4.14072e-12	0.029437	-	-	-	-	-	-	-	-	-	-	-	-
Ipomoea nil	Flower	0.0608109	0.0979645	0.224787	0.0672941	0.399922	0.0240924	0.0401143	0.461857	0.0191611	0.0399496	0.279561	0.148027	0.302295	0.51449	0.0345793	0.000448196	-	-	-	-	-	-	-	-	-	-	-
Ipomoea nil	Leaf	6.83757e-10	6.0552e-08	5.27443e-05	1.52813e-09	6.63788e-07	0.203787	0.0943887	0.0458019	0.725163	0.11964	0.000319966	0.00125782	0.000243011	7.86103e-05	0.0321722	0.275787	0.00055585	-	-	-	-	-	-	-	-	-	-
Ipomoea nil	Old	0.00319078	0.00680304	0.0295528	0.0036265	0.0373595	0.625682	0.78335	0.736854	0.357984	0.763731	0.550296	0.730245	0.521301	0.370447	0.890853	0.331671	0.237876	0.130603	-	-	-	-	-	-	-	-	-
Ipomoea nil	Seed	0.00111351	0.00511058	0.0427463	0.0015126	0.0399564	0.143422	0.238418	0.943354	0.0833477	0.22654	1	0.723302	0.98088	0.695036	0.244134	0.00629378	0.400805	0.00552737	0.601859	-	-	-	-	-	-	-	-
Ipomoea nil	Young	0.0164559	0.0285414	0.0828717	0.0181225	0.130135	0.237746	0.336981	0.923611	0.126764	0.321394	0.969587	0.76726	0.997033	0.829603	0.371613	0.0555478	0.524686	0.0235846	0.625597	0.982863	-	-	-	-	-	-	-
Monogynella	Flower	0.000323485	0.0018732	0.0240282	0.000442553	0.0176367	0.29383	0.432473	0.904959	0.156467	0.408183	0.689477	0.966451	0.636518	0.401727	0.48947	0.0347618	0.252724	0.0192553	0.797955	0.763197	0.77639	-	-	-	-	-	-
Monogynella	Haustorium	0.0242388	0.0499596	0.15679	0.0281464	0.268095	0.0238867	0.0399769	0.521657	0.0205029	0.040094	0.313051	0.156223	0.338055	0.598982	0.0312729	0.00016047	0.902827	0.000415718	0.270958	0.462683	0.597377	0.286841	-	-	-	-	-
Monogynella	Old	5.6174e-15	1.20663e-11	6.78714e-07	2.14498e-14	8.81534e-11	0.0129235	0.00285535	0.00340938	0.237022	0.00476308	3.37687e-08	3.21591e-07	1.9903e-08	6.15163e-09	0.00018736	0.00578443	2.84742e-06	0.338881	0.0165013	4.23232e-05	0.000967132	0.000284088	1.09309e-06	-	-	-	-
Monogynella	Seed	0.0539711	0.0836284	0.186326	0.0586806	0.331838	0.0606544	0.0967515	0.587126	0.038069	0.0932282	0.472858	0.310386	0.504397	0.730352	0.0970777	0.00475226	0.890532	0.00281552	0.33657	0.566033	0.667813	0.386418	0.982164	4.16646e-05	-	-	-
Monogynella	Seedling	4.67946e-09	1.34151e-07	4.18144e-05	8.53486e-09	1.41486e-06	0.12702	0.060673	0.0307481	0.528618	0.0757356	0.000450394	0.00149669	0.000375867	0.000144156	0.0237516	0.168687	0.000459681	0.769196	0.0851727	0.00412078	0.0160404	0.0132467	0.000391101	0.61977	0.00195454	-	-
Monogynella	Young	2.18938e-16	9.60293e-13	2.10741e-07	1.03417e-15	4.44287e-12	0.00492206	0.000904226	0.00165742	0.165072	0.00167434	1.20095e-09	1.51194e-08	6.53336e-10	2.46922e-10	3.17758e-05	0.00134516	6.62015e-07	0.237444	0.00852952	8.7931e-06	0.000393641	7.63846e-05	1.89038e-07	0.857721	1.24526e-05	0.488824	-

## Sheet: ΦNPQ
ΦNPQ		C. purpurata	C. purpurata	C. purpurata	C. purpurata	Cuscuta	Cuscuta	Cuscuta	Cuscuta	Cuscuta	Cuscuta	Grammica	Grammica	Grammica	Grammica	Grammica	Grammica	Ipomoea nil	Ipomoea nil	Ipomoea nil	Ipomoea nil	Ipomoea nil	Monogynella	Monogynella	Monogynella	Monogynella	Monogynella	Monogynella
		Flower	Haustorium	Old	Young	Flower	Haustorium	Old	Seed	Seedling	Young	Flower	Haustorium	Old	Seed	Seedling	Young	Flower	Leaf	Old	Seed	Young	Flower	Haustorium	Old	Seed	Seedling	Young
C. purpurata	Flower	-	-	-	-	-	-	-	-	-	-	-	-	-	-	-	-	-	-	-	-	-	-	-	-	-	-	-
C. purpurata	Haustorium	1	-	-	-	-	-	-	-	-	-	-	-	-	-	-	-	-	-	-	-	-	-	-	-	-	-	-
C. purpurata	Old	1	1	-	-	-	-	-	-	-	-	-	-	-	-	-	-	-	-	-	-	-	-	-	-	-	-	-
C. purpurata	Young	1	1	1	-	-	-	-	-	-	-	-	-	-	-	-	-	-	-	-	-	-	-	-	-	-	-	-
Cuscuta	Flower	1.46224e-06	3.75485e-05	0.00322479	2.72032e-06	-	-	-	-	-	-	-	-	-	-	-	-	-	-	-	-	-	-	-	-	-	-	-
Cuscuta	Haustorium	0.0006828	0.00358531	0.0337424	0.000946867	0.273798	-	-	-	-	-	-	-	-	-	-	-	-	-	-	-	-	-	-	-	-	-	-
Cuscuta	Old	0.0639842	0.121636	0.270577	0.0725333	0.00482993	0.137475	-	-	-	-	-	-	-	-	-	-	-	-	-	-	-	-	-	-	-	-	-
Cuscuta	Seed	1.47098e-06	1.07033e-05	0.0004604	2.11979e-06	0.260712	0.042695	0.000812066	-	-	-	-	-	-	-	-	-	-	-	-	-	-	-	-	-	-	-	-
Cuscuta	Seedling	0.0242543	0.0326719	0.0682399	0.0253811	0.747161	0.805296	0.24814	0.270476	-	-	-	-	-	-	-	-	-	-	-	-	-	-	-	-	-	-	-
Cuscuta	Young	0.530169	0.601727	0.715409	0.542535	0.000124537	0.0113554	0.295311	3.60404e-05	0.0708282	-	-	-	-	-	-	-	-	-	-	-	-	-	-	-	-	-	-
Grammica	Flower	9.39412e-10	2.9683e-06	0.0030574	5.52935e-09	0.618173	0.35497	0.00105667	0.0863064	0.928545	4.75946e-06	-	-	-	-	-	-	-	-	-	-	-	-	-	-	-	-	-
Grammica	Haustorium	1.08222e-13	1.00041e-08	0.000255895	2.2045e-12	0.571517	0.0378053	4.40128e-06	0.3517	0.521768	6.66132e-09	0.00457616	-	-	-	-	-	-	-	-	-	-	-	-	-	-	-	-
Grammica	Old	4.72199e-07	0.000131351	0.0152036	1.77612e-06	0.131552	1	0.0262818	0.0168185	0.79962	0.000347256	0.020814	9.67657e-08	-	-	-	-	-	-	-	-	-	-	-	-	-	-	-
Grammica	Seed	4.16259e-15	5.18501e-10	4.47638e-05	5.9091e-14	0.167409	0.00506315	1.91278e-07	0.74793	0.290785	2.77337e-10	8.79574e-05	0.108727	3.35956e-09	-	-	-	-	-	-	-	-	-	-	-	-	-	-
Grammica	Seedling	2.91638e-10	4.21176e-07	0.000712366	1.11896e-09	0.800576	0.10574	0.000137076	0.292424	0.626116	6.98436e-07	0.170719	0.713996	0.00284656	0.118128	-	-	-	-	-	-	-	-	-	-	-	-	-
Grammica	Young	4.53518e-06	0.000530901	0.0291496	1.42201e-05	0.0451435	0.746761	0.0799856	0.00701363	0.658061	0.00176532	0.000454913	4.50904e-11	0.292183	9.23239e-12	0.000164672	-	-	-	-	-	-	-	-	-	-	-	-
Ipomoea nil	Flower	4.29517e-12	5.32385e-10	2.14021e-06	8.44755e-12	0.00680034	0.000235552	1.5491e-07	0.302786	0.0398461	1.0813e-09	0.000132267	0.0045961	3.23261e-06	0.0408509	0.00427101	5.26527e-07	-	-	-	-	-	-	-	-	-	-	-
Ipomoea nil	Leaf	1.26687e-09	1.04859e-07	6.1567e-05	2.93133e-09	0.104914	0.00788569	1.87432e-05	0.876352	0.178983	2.87684e-07	0.010404	0.131056	0.000594548	0.454089	0.104826	0.000132183	0.336473	-	-	-	-	-	-	-	-	-	-
Ipomoea nil	Old	1.24583e-06	9.13539e-06	0.000422277	1.76888e-06	0.248716	0.0395973	0.000707387	1	0.260644	3.07071e-05	0.0787821	0.331773	0.0150505	0.723134	0.276582	0.00620822	0.314699	0.902677	-	-	-	-	-	-	-	-	-
Ipomoea nil	Seed	0.00279825	0.00980658	0.0609258	0.00354927	0.150967	0.779002	0.262576	0.0213699	0.662406	0.0302471	0.171332	0.0104455	0.668821	0.0010778	0.0385317	0.980578	6.42333e-05	0.00292639	0.0194577	-	-	-	-	-	-	-	-
Ipomoea nil	Young	2.36872e-10	5.25148e-09	3.31935e-06	3.84495e-10	0.00745204	0.000398362	1.01222e-06	0.241075	0.0315293	1.50679e-08	0.000432448	0.00705016	2.76039e-05	0.0400884	0.00606926	6.49045e-06	0.817621	0.260161	0.25205	0.000134099	-	-	-	-	-	-	-
Monogynella	Flower	4.94074e-10	7.81827e-08	8.3276e-05	1.12203e-09	0.151443	0.010746	1.67839e-05	1	0.235046	1.86551e-07	0.0128373	0.192144	0.000510466	0.661425	0.153146	9.11621e-05	0.208211	0.823401	1	0.00370716	0.158621	-	-	-	-	-	-
Monogynella	Haustorium	1.05515e-11	1.1226e-09	3.26651e-06	2.12141e-11	0.009933	0.000385099	3.11257e-07	0.349796	0.0487279	2.22522e-09	0.000247067	0.00745094	6.82761e-06	0.0601984	0.00682456	1.20761e-06	0.955963	0.401219	0.365169	0.000110703	0.74903	0.256369	-	-	-	-	-
Monogynella	Old	0.00312737	0.010257	0.0607064	0.00381827	0.169141	0.80564	0.261478	0.024776	0.67801	0.0313921	0.20629	0.0155052	0.711832	0.0019354	0.049351	1	9.71872e-05	0.00369084	0.0227511	1	0.00018205	0.00493126	0.000159094	-	-	-	-
Monogynella	Seed	3.44517e-07	3.82476e-06	0.000310799	5.1949e-07	0.233523	0.0323262	0.000392693	1	0.260688	1.22212e-05	0.0621683	0.313696	0.00979917	0.723929	0.260781	0.0035824	0.283262	0.873083	1	0.0151111	0.22425	1	0.328895	0.0176885	-	-	-
Monogynella	Seedling	3.5313e-07	3.88548e-06	0.000313704	5.31034e-07	0.234454	0.0324903	0.000396231	1	0.261687	1.23864e-05	0.0624574	0.314817	0.00985929	0.726242	0.261773	0.0036078	0.284307	0.875761	1	0.0151985	0.225155	1	0.330057	0.0177867	1	-	-
Monogynella	Young	0.0226626	0.0509495	0.16728	0.026416	0.0249439	0.31397	0.692539	0.00367512	0.365624	0.147881	0.0150296	0.000245601	0.152967	1.39e-05	0.00245099	0.309671	2.36459e-06	0.000197869	0.00335126	0.523324	8.5546e-06	0.000220971	4.21522e-06	0.513942	0.00217383	0.00219055	-
