# Supplementary material for: Photosynthetic activity in the heterotrophic plant genus Cuscuta (Convolvulaceae) is modulated by phylogeny and ontogeny
Source: Ann Bot. 2025 Jul 9;137(5):1187–202. doi: 10.1093/aob/mcaf145 (PMC13197604; doi:10.1093/aob/mcaf145)
Supplement: mcaf145_Supplementary_Data [file mcaf145_supplementary_data.zip › Appendix S4_p-values-pigments.xlsx]

## Sheet: Chlorophyll a
Chlorophyll a		C. purpurata	C. purpurata	C. purpurata	C. purpurata	Cuscuta	Cuscuta	Cuscuta	Grammica	Grammica	Grammica	Grammica	Grammica	Grammica	Ipomoea nil	Ipomoea nil	Ipomoea nil	Monogynella	Monogynella	Monogynella	Monogynella	Monogynella
		Flower	Haustorium	Old	Young	Haustorium	Old	Young	Flower	Haustorium	Old	Seed	Seedling	Young	Leaf	Old	Young	Flower	Haustorium	Old	Seedling	Young
C. purpurata	Flower	-	0.94397	0.869632	0.900017	0.0572469	0.287852	0.019181	0.00150866	0.00164118	0.112933	0.000297187	0.00165411	0.000863724	1.58525e-07	1.52527e-06	1.8925e-05	0.0141231	0.196367	0.0685856	2.69936e-05	8.38315e-06
C. purpurata	Haustorium	0.94397	-	0.945365	0.860308	0.0838878	0.33496	0.036204	0.00858133	0.0103419	0.18703	0.00181489	0.00845703	0.00720922	6.70655e-06	3.25846e-05	0.000157658	0.0211644	0.240311	0.106146	0.000296124	0.000135708
C. purpurata	Old	0.869632	0.945365	-	0.792111	0.0312403	0.183583	0.00807781	0.000225611	0.000226467	0.0432168	5.59912e-05	0.000303823	9.68955e-05	4.16942e-09	1.18831e-07	3.3199e-06	0.00796942	0.121386	0.0326269	3.62016e-06	9.83899e-07
C. purpurata	Young	0.900017	0.860308	0.792111	-	0.0809884	0.370682	0.0292238	0.00292982	0.00332652	0.173423	0.00058974	0.00324339	0.0017182	2.62511e-07	3.84197e-06	3.57817e-05	0.0195683	0.258822	0.0978977	5.4695e-05	1.85219e-05
Cuscuta	Haustorium	0.0572469	0.0838878	0.0312403	0.0809884	-	0.348514	0.808928	0.696288	0.786596	0.331903	0.257424	0.628141	0.686065	0.00769132	0.0197195	0.0403927	0.417512	0.561211	0.793974	0.0965767	0.0542463
Cuscuta	Old	0.287852	0.33496	0.183583	0.370682	0.348514	-	0.174964	0.0406668	0.0475415	0.847866	0.00812914	0.0407992	0.0294006	4.77879e-06	5.41307e-05	0.000491679	0.0876123	0.799689	0.463664	0.000911468	0.000289022
Cuscuta	Young	0.019181	0.036204	0.00807781	0.0292238	0.808928	0.174964	-	0.925928	0.981965	0.12321	0.376435	0.852889	0.928776	0.0112648	0.0319112	0.0651039	0.544213	0.348564	0.539502	0.158192	0.0877973
Grammica	Flower	0.00150866	0.00858133	0.000225611	0.00292982	0.696288	0.0406668	0.925928	-	0.829653	0.000609957	0.258212	0.867806	0.993705	0.000248775	0.00343989	0.0211237	0.534511	0.176505	0.319105	0.0493851	0.0188642
Grammica	Haustorium	0.00164118	0.0103419	0.000226467	0.00332652	0.786596	0.0475415	0.981965	0.829653	-	0.000215245	0.17212	0.726563	0.797758	4.14507e-05	0.00113002	0.0111775	0.465361	0.209073	0.374392	0.0235297	0.00764779
Grammica	Old	0.112933	0.18703	0.0432168	0.173423	0.331903	0.847866	0.12321	0.000609957	0.000215245	-	0.000546858	0.00257104	1.01952e-05	5.85115e-11	1.28594e-07	2.82788e-05	0.0751138	0.857849	0.440014	8.3799e-06	1.3222e-06
Grammica	Seed	0.000297187	0.00181489	5.59912e-05	0.00058974	0.257424	0.00812914	0.376435	0.258212	0.17212	0.000546858	-	0.372072	0.220317	0.0841257	0.182462	0.285668	0.979193	0.0407112	0.0741905	0.609276	0.415419
Grammica	Seedling	0.00165411	0.00845703	0.000303823	0.00324339	0.628141	0.0407992	0.852889	0.867806	0.726563	0.00257104	0.372072	-	0.853636	0.00159064	0.0105221	0.0412022	0.603032	0.163335	0.287165	0.101038	0.0440665
Grammica	Young	0.000863724	0.00720922	9.68955e-05	0.0017182	0.686065	0.0294006	0.928776	0.993705	0.797758	1.01952e-05	0.220317	0.853636	-	5.54412e-05	0.00162981	0.0152858	0.523857	0.158965	0.286311	0.0330602	0.010384
Ipomoea nil	Leaf	1.58525e-07	6.70655e-06	4.16942e-09	2.62511e-07	0.00769132	4.77879e-06	0.0112648	0.000248775	4.14507e-05	5.85115e-11	0.0841257	0.00159064	5.54412e-05	-	0.823945	0.792903	0.334814	0.000183911	0.000226254	0.258188	0.427479
Ipomoea nil	Old	1.52527e-06	3.25846e-05	1.18831e-07	3.84197e-06	0.0197195	5.41307e-05	0.0319112	0.00343989	0.00113002	1.28594e-07	0.182462	0.0105221	0.00162981	0.823945	-	0.946625	0.440098	0.000902368	0.00145066	0.438744	0.643124
Ipomoea nil	Young	1.8925e-05	0.000157658	3.3199e-06	3.57817e-05	0.0403927	0.000491679	0.0651039	0.0211237	0.0111775	2.82788e-05	0.285668	0.0412022	0.0152858	0.792903	0.946625	-	0.50583	0.0036639	0.00680363	0.562775	0.762501
Monogynella	Flower	0.0141231	0.0211644	0.00796942	0.0195683	0.417512	0.0876123	0.544213	0.534511	0.465361	0.0751138	0.979193	0.603032	0.523857	0.334814	0.440098	0.50583	-	0.170456	0.256869	0.795935	0.657406
Monogynella	Haustorium	0.196367	0.240311	0.121386	0.258822	0.561211	0.799689	0.348564	0.176505	0.209073	0.857849	0.0407112	0.163335	0.158965	0.000183911	0.000902368	0.0036639	0.170456	-	0.752965	0.00864922	0.00368743
Monogynella	Old	0.0685856	0.106146	0.0326269	0.0978977	0.793974	0.463664	0.539502	0.319105	0.374392	0.440014	0.0741905	0.287165	0.286311	0.000226254	0.00145066	0.00680363	0.256869	0.752965	-	0.014975	0.0065254
Monogynella	Seedling	2.69936e-05	0.000296124	3.62016e-06	5.4695e-05	0.0965767	0.000911468	0.158192	0.0493851	0.0235297	8.3799e-06	0.609276	0.101038	0.0330602	0.258188	0.438744	0.562775	0.795935	0.00864922	0.014975	-	0.795335
Monogynella	Young	8.38315e-06	0.000135708	9.83899e-07	1.85219e-05	0.0542463	0.000289022	0.0877973	0.0188642	0.00764779	1.3222e-06	0.415419	0.0440665	0.010384	0.427479	0.643124	0.762501	0.657406	0.00368743	0.0065254	0.795335	-

## Sheet: Chlorophyll b
Chlorophyll b		C. purpurata	C. purpurata	C. purpurata	C. purpurata	Cuscuta	Cuscuta	Cuscuta	Grammica	Grammica	Grammica	Grammica	Grammica	Grammica	Ipomoea nil	Ipomoea nil	Ipomoea nil	Monogynella	Monogynella	Monogynella	Monogynella	Monogynella
		Flower	Haustorium	Old	Young	Haustorium	Old	Young	Flower	Haustorium	Old	Seed	Seedling	Young	Leaf	Old	Young	Flower	Haustorium	Old	Seedling	Young
C. purpurata	Flower	-	0.959887	1	1	0.0752677	0.32969	0.10222	8.49783e-05	0.000276118	0.169977	2.54188e-06	0.000258615	0.000625896	4.55531e-08	4.97655e-07	7.49507e-06	0.00866427	0.15118	0.0578299	2.4791e-05	9.37042e-06
C. purpurata	Haustorium	0.959887	-	0.967446	0.964547	0.133837	0.447507	0.180152	0.00232716	0.00604952	0.319506	9.15738e-05	0.00416031	0.00985155	6.30476e-06	2.59251e-05	0.000139716	0.0193802	0.240167	0.12914	0.000588701	0.000279969
C. purpurata	Old	1	0.967446	-	1	0.0634664	0.307886	0.087086	2.15853e-05	8.80905e-05	0.133554	6.27892e-07	9.44666e-05	0.000201206	6.46701e-09	1.2194e-07	3.02245e-06	0.00719833	0.13429	0.0460812	8.64251e-06	2.91729e-06
C. purpurata	Young	1	0.964547	1	-	0.0759458	0.33175	0.103065	8.73388e-05	0.000281532	0.171246	2.70075e-06	0.000264003	0.000637072	5.69413e-08	5.42897e-07	7.82094e-06	0.00877124	0.152334	0.0583704	2.55657e-05	9.73082e-06
Cuscuta	Haustorium	0.0752677	0.133837	0.0634664	0.0759458	-	0.334063	0.843764	0.240267	0.415878	0.301689	0.0213866	0.299725	0.546881	0.00337676	0.00887465	0.0215511	0.300173	0.706446	0.911592	0.0834812	0.0534862
Cuscuta	Old	0.32969	0.447507	0.307886	0.33175	0.334063	-	0.44897	0.00233668	0.0077948	0.903208	5.72242e-05	0.00606385	0.0158016	8.54167e-07	1.07471e-05	0.000150494	0.0529562	0.587933	0.336074	0.000596118	0.000234268
Cuscuta	Young	0.10222	0.180152	0.087086	0.103065	0.843764	0.44897	-	0.101629	0.207111	0.418085	0.00552102	0.143249	0.309984	0.000404314	0.00186512	0.00652358	0.196921	0.87933	0.921651	0.0279392	0.0155399
Grammica	Flower	8.49783e-05	0.00232716	2.15853e-05	8.73388e-05	0.240267	0.00233668	0.101629	-	0.436218	1.03962e-07	0.0736692	0.914858	0.198969	0.00381514	0.0220664	0.0789286	0.724785	0.058874	0.0849415	0.320257	0.19787
Grammica	Haustorium	0.000276118	0.00604952	8.80905e-05	0.000281532	0.415878	0.0077948	0.207111	0.436218	-	1.50926e-07	0.0130843	0.612028	0.603726	0.000170182	0.00304554	0.0216899	0.515735	0.133755	0.197516	0.104587	0.0521933
Grammica	Old	0.169977	0.319506	0.133554	0.171246	0.301689	0.903208	0.418085	1.03962e-07	1.50926e-07	-	9.83828e-08	2.20356e-05	4.1755e-07	9.19425e-13	9.20556e-09	3.0549e-06	0.0359351	0.577281	0.256402	2.68255e-06	4.67058e-07
Grammica	Seed	2.54188e-06	9.15738e-05	6.27892e-07	2.70075e-06	0.0213866	5.72242e-05	0.00552102	0.0736692	0.0130843	9.83828e-08	-	0.0783616	0.00429847	0.561687	0.756208	0.846323	0.596208	0.00272972	0.00346434	0.512518	0.6801
Grammica	Seedling	0.000258615	0.00416031	9.44666e-05	0.000264003	0.299725	0.00606385	0.143249	0.914858	0.612028	2.20356e-05	0.0783616	-	0.355363	0.00609552	0.0268826	0.0798398	0.688765	0.0868332	0.134927	0.310684	0.196816
Grammica	Young	0.000625896	0.00985155	0.000201206	0.000637072	0.546881	0.0158016	0.309984	0.198969	0.603726	4.1755e-07	0.00429847	0.355363	-	2.38386e-05	0.000717541	0.00919898	0.417363	0.196374	0.309092	0.0468767	0.0187708
Ipomoea nil	Leaf	4.55531e-08	6.30476e-06	6.46701e-09	5.69413e-08	0.00337676	8.54167e-07	0.000404314	0.00381514	0.000170182	9.19425e-13	0.561687	0.00609552	2.38386e-05	-	0.842151	0.810932	0.354241	0.00016661	0.000149679	0.173964	0.277229
Ipomoea nil	Old	4.97655e-07	2.59251e-05	1.2194e-07	5.42897e-07	0.00887465	1.07471e-05	0.00186512	0.0220664	0.00304554	9.20556e-09	0.756208	0.0268826	0.000717541	0.842151	-	0.955337	0.448612	0.000771328	0.000899367	0.309152	0.42921
Ipomoea nil	Young	7.49507e-06	0.000139716	3.02245e-06	7.82094e-06	0.0215511	0.000150494	0.00652358	0.0789286	0.0216899	3.0549e-06	0.846323	0.0798398	0.00919898	0.810932	0.955337	-	0.512433	0.00353204	0.00487972	0.416223	0.548726
Monogynella	Flower	0.00866427	0.0193802	0.00719833	0.00877124	0.300173	0.0529562	0.196921	0.724785	0.515735	0.0359351	0.596208	0.688765	0.417363	0.354241	0.448612	0.512433	-	0.15031	0.206148	0.91388	0.812993
Monogynella	Haustorium	0.15118	0.240167	0.13429	0.152334	0.706446	0.587933	0.87933	0.058874	0.133755	0.577281	0.00272972	0.0868332	0.196374	0.00016661	0.000771328	0.00353204	0.15031	-	0.7819	0.0153966	0.0080267
Monogynella	Old	0.0578299	0.12914	0.0460812	0.0583704	0.911592	0.336074	0.921651	0.0849415	0.197516	0.256402	0.00346434	0.134927	0.309092	0.000149679	0.000899367	0.00487972	0.206148	0.7819	-	0.0213305	0.0107452
Monogynella	Seedling	2.4791e-05	0.000588701	8.64251e-06	2.55657e-05	0.0834812	0.000596118	0.0279392	0.320257	0.104587	2.68255e-06	0.512518	0.310684	0.0468767	0.173964	0.309152	0.416223	0.91388	0.0153966	0.0213305	-	0.842448
Monogynella	Young	9.37042e-06	0.000279969	2.91729e-06	9.73082e-06	0.0534862	0.000234268	0.0155399	0.19787	0.0521933	4.67058e-07	0.6801	0.196816	0.0187708	0.277229	0.42921	0.548726	0.812993	0.0080267	0.0107452	0.842448	-

## Sheet: Total Chlorophyll
Total Chlorophyll		C. purpurata	C. purpurata	C. purpurata	C. purpurata	Cuscuta	Cuscuta	Cuscuta	Grammica	Grammica	Grammica	Grammica	Grammica	Grammica	Ipomoea nil	Ipomoea nil	Ipomoea nil	Monogynella	Monogynella	Monogynella	Monogynella	Monogynella
		Flower	Haustorium	Old	Young	Haustorium	Old	Young	Flower	Haustorium	Old	Seed	Seedling	Young	Leaf	Old	Young	Flower	Haustorium	Old	Seedling	Young
C. purpurata	Flower	-	0.980115	0.919586	0.935651	0.0594858	0.357799	0.0214275	0.000288926	0.000652754	0.166395	1.52627e-05	0.000704294	0.000312201	5.64791e-08	8.45769e-07	9.19569e-06	0.0107198	0.240616	0.0755393	1.469e-05	4.35395e-06
C. purpurata	Haustorium	0.980115	-	0.943193	0.943038	0.0949968	0.428322	0.0466433	0.00383942	0.00728652	0.280481	0.000264002	0.00607228	0.00473693	4.26781e-06	2.15795e-05	0.000108164	0.018673	0.305838	0.127828	0.000272567	0.000109862
C. purpurata	Old	0.919586	0.943193	-	0.859132	0.0384405	0.263219	0.0113717	4.50535e-05	0.00010686	0.0907142	2.57934e-06	0.00015377	4.22107e-05	4.06556e-09	8.25063e-08	2.12381e-06	0.0066675	0.167667	0.0451871	2.28493e-06	7.62924e-07
C. purpurata	Young	0.935651	0.943038	0.859132	-	0.0696165	0.406865	0.0271538	0.000415569	0.000992096	0.205549	2.20402e-05	0.00102966	0.00045893	7.5341e-08	1.18693e-06	1.31056e-05	0.01268	0.273693	0.0910293	2.21231e-05	6.60774e-06
Cuscuta	Haustorium	0.0594858	0.0949968	0.0384405	0.0696165	-	0.296913	0.819295	0.437652	0.60975	0.251892	0.0697684	0.491236	0.523312	0.00513337	0.0134784	0.0308351	0.361318	0.504487	0.764511	0.0749924	0.0450659
Cuscuta	Old	0.357799	0.428322	0.263219	0.406865	0.296913	-	0.145513	0.00675399	0.0141158	0.862624	0.00030944	0.0134378	0.00766778	1.04645e-06	1.33693e-05	0.00015714	0.0562079	0.775563	0.422088	0.000305898	0.000101318
Cuscuta	Young	0.0214275	0.0466433	0.0113717	0.0271538	0.819295	0.145513	-	0.610962	0.822843	0.0909875	0.101019	0.665701	0.725146	0.00696975	0.0190196	0.0447057	0.464815	0.319042	0.540375	0.110837	0.0638653
Grammica	Flower	0.000288926	0.00383942	4.50535e-05	0.000415569	0.437652	0.00675399	0.610962	-	0.586458	2.36273e-06	0.106817	0.939368	0.755039	0.00101966	0.00941843	0.0437384	0.638677	0.0533944	0.115243	0.114631	0.0515288
Grammica	Haustorium	0.000652754	0.00728652	0.00010686	0.000992096	0.60975	0.0141158	0.822843	0.586458	-	2.06589e-06	0.0355286	0.711151	0.788273	6.93672e-05	0.00152112	0.0138142	0.49386	0.0965722	0.216155	0.0367415	0.0121631
Grammica	Old	0.166395	0.280481	0.0907142	0.205549	0.251892	0.862624	0.0909875	2.36273e-06	2.06589e-06	-	1.96513e-06	0.000150682	3.79931e-08	1.44333e-12	9.39946e-09	4.27657e-06	0.0437325	0.818673	0.355566	1.12225e-06	1.21608e-07
Grammica	Seed	1.52627e-05	0.000264002	2.57934e-06	2.20402e-05	0.0697684	0.00030944	0.101019	0.106817	0.0355286	1.96513e-06	-	0.119493	0.0480058	0.315301	0.489901	0.606481	0.773656	0.00416589	0.00882536	0.944897	0.856919
Grammica	Seedling	0.000704294	0.00607228	0.00015377	0.00102966	0.491236	0.0134378	0.665701	0.939368	0.711151	0.000150682	0.119493	-	0.845057	0.00239638	0.0136458	0.0487171	0.623977	0.07543	0.160535	0.131282	0.0642202
Grammica	Young	0.000312201	0.00473693	4.22107e-05	0.00045893	0.523312	0.00766778	0.725146	0.755039	0.788273	3.79931e-08	0.0480058	0.845057	-	0.000102222	0.00228005	0.0190162	0.545921	0.0674278	0.147372	0.0497955	0.0172534
Ipomoea nil	Leaf	5.64791e-08	4.26781e-06	4.06556e-09	7.5341e-08	0.00513337	1.04645e-06	0.00696975	0.00101966	6.93672e-05	1.44333e-12	0.315301	0.00239638	0.000102222	-	0.827942	0.800564	0.353526	5.83633e-05	9.55457e-05	0.252965	0.419175
Ipomoea nil	Old	8.45769e-07	2.15795e-05	8.25063e-08	1.18693e-06	0.0134784	1.33693e-05	0.0190196	0.00941843	0.00152112	9.39946e-09	0.489901	0.0136458	0.00228005	0.827942	-	0.939891	0.449216	0.000303913	0.000620558	0.423739	0.605814
Ipomoea nil	Young	9.19569e-06	0.000108164	2.12381e-06	1.31056e-05	0.0308351	0.00015714	0.0447057	0.0437384	0.0138142	4.27657e-06	0.606481	0.0487171	0.0190162	0.800564	0.939891	-	0.510351	0.0016653	0.00376267	0.53842	0.714344
Monogynella	Flower	0.0107198	0.018673	0.0066675	0.01268	0.361318	0.0562079	0.464815	0.638677	0.49386	0.0437325	0.773656	0.623977	0.545921	0.353526	0.449216	0.510351	-	0.113115	0.195366	0.801998	0.683008
Monogynella	Haustorium	0.240616	0.305838	0.167667	0.273693	0.504487	0.775563	0.319042	0.0533944	0.0965722	0.818673	0.00416589	0.07543	0.0674278	5.83633e-05	0.000303913	0.0016653	0.113115	-	0.690597	0.00438545	0.0017359
Monogynella	Old	0.0755393	0.127828	0.0451871	0.0910293	0.764511	0.422088	0.540375	0.115243	0.216155	0.355566	0.00882536	0.160535	0.147372	9.55457e-05	0.000620558	0.00376267	0.195366	0.690597	-	0.00929473	0.00381817
Monogynella	Seedling	1.469e-05	0.000272567	2.28493e-06	2.21231e-05	0.0749924	0.000305898	0.110837	0.114631	0.0367415	1.12225e-06	0.944897	0.131282	0.0497955	0.252965	0.423739	0.53842	0.801998	0.00438545	0.00929473	-	0.802208
Monogynella	Young	4.35395e-06	0.000109862	7.62924e-07	6.60774e-06	0.0450659	0.000101318	0.0638653	0.0515288	0.0121631	1.21608e-07	0.856919	0.0642202	0.0172534	0.419175	0.605814	0.714344	0.683008	0.0017359	0.00381817	0.802208	-

## Sheet: ratio.Chl.a.b
Chl a / Chl b		C. purpurata	Cuscuta	Cuscuta	Cuscuta	Grammica	Grammica	Grammica	Grammica	Grammica	Grammica	Ipomoea nil	Ipomoea nil	Ipomoea nil	Monogynella	Monogynella	Monogynella	Monogynella	Monogynella
		Haustorium	Haustorium	Old	Young	Flower	Haustorium	Old	Seed	Seedling	Young	Leaf	Old	Young	Flower	Haustorium	Old	Seedling	Young
C. purpurata	Haustorium	-	0.252618	0.580588	0.0393868	0.250409	0.334728	0.467857	0.38855	0.389837	0.0812547	0.407332	0.858055	0.802161	0.414368	0.829822	0.457352	0.100237	0.0779863
Cuscuta	Haustorium	0.252618	-	0.289634	0.2178	0.875889	0.586605	0.305089	0.590415	0.533695	0.501356	0.501452	0.0645347	0.135227	0.805945	0.117083	0.438384	0.581806	0.471885
Cuscuta	Old	0.580588	0.289634	-	0.00491311	0.163844	0.368848	0.782241	0.526089	0.506036	0.00496543	0.581883	0.459011	0.623863	0.621826	0.585567	0.786252	0.0287606	0.0133654
Cuscuta	Young	0.0393868	0.2178	0.00491311	-	0.0420707	0.00946528	0.00155222	0.0287119	0.0118272	0.330327	0.0121095	0.000332317	0.00157735	0.183132	0.00138208	0.0124561	0.41125	0.508765
Grammica	Flower	0.250409	0.875889	0.163844	0.0420707	-	0.463386	0.0421038	0.577454	0.437467	0.0433182	0.415075	0.00951285	0.0575844	0.850209	0.0452268	0.380021	0.251309	0.138967
Grammica	Haustorium	0.334728	0.586605	0.368848	0.00946528	0.463386	-	0.203	0.915254	0.848739	0.000760267	0.790166	0.0307253	0.137108	0.973766	0.11418	0.619389	0.0638156	0.0310691
Grammica	Old	0.467857	0.305089	0.782241	0.00155222	0.0421038	0.203	-	0.59767	0.540643	2.55359e-09	0.696751	0.14187	0.378818	0.74748	0.331101	0.925692	0.00589174	0.00187803
Grammica	Seed	0.38855	0.590415	0.526089	0.0287119	0.577454	0.915254	0.59767	-	0.95951	0.0457437	0.916745	0.135322	0.278623	0.926502	0.24698	0.804051	0.140466	0.0832608
Grammica	Seedling	0.389837	0.533695	0.506036	0.0118272	0.437467	0.848739	0.540643	0.95951	-	0.00678085	0.92672	0.0865978	0.249037	0.914701	0.209297	0.805939	0.0752485	0.0402422
Grammica	Young	0.0812547	0.501356	0.00496543	0.330327	0.0433182	0.000760267	2.55359e-09	0.0457437	0.00678085	-	0.0114038	2.46495e-05	0.00171435	0.403432	0.0015578	0.020568	0.973136	0.830392
Ipomoea nil	Leaf	0.407332	0.501452	0.581883	0.0121095	0.415075	0.790166	0.696751	0.916745	0.92672	0.0114038	-	0.137779	0.305832	0.883226	0.26922	0.86546	0.0759145	0.0427136
Ipomoea nil	Old	0.858055	0.0645347	0.459011	0.000332317	0.00951285	0.0307253	0.14187	0.135322	0.0865978	2.46495e-05	0.137779	-	0.884255	0.334939	0.920905	0.281904	0.00146769	0.000692083
Ipomoea nil	Young	0.802161	0.135227	0.623863	0.00157735	0.0575844	0.137108	0.378818	0.278623	0.249037	0.00171435	0.305832	0.884255	-	0.418425	0.954495	0.435296	0.00956289	0.00517004
Monogynella	Flower	0.414368	0.805945	0.621826	0.183132	0.850209	0.973766	0.74748	0.926502	0.914701	0.403432	0.883226	0.334939	0.418425	-	0.399597	0.808089	0.438	0.381265
Monogynella	Haustorium	0.829822	0.117083	0.585567	0.00138208	0.0452268	0.11418	0.331101	0.24698	0.209297	0.0015578	0.26922	0.920905	0.954495	0.399597	-	0.407152	0.00765943	0.00451456
Monogynella	Old	0.457352	0.438384	0.786252	0.0124561	0.380021	0.619389	0.925692	0.804051	0.805939	0.020568	0.86546	0.281904	0.435296	0.808089	0.407152	-	0.0745907	0.0415456
Monogynella	Seedling	0.100237	0.581806	0.0287606	0.41125	0.251309	0.0638156	0.00589174	0.140466	0.0752485	0.973136	0.0759145	0.00146769	0.00956289	0.438	0.00765943	0.0745907	-	0.854261
Monogynella	Young	0.0779863	0.471885	0.0133654	0.508765	0.138967	0.0310691	0.00187803	0.0832608	0.0402422	0.830392	0.0427136	0.000692083	0.00517004	0.381265	0.00451456	0.0415456	0.854261	-

## Sheet: VAZ
VAZ / total carotenoids		C. purpurata	C. purpurata	C. purpurata	C. purpurata	Cuscuta	Cuscuta	Cuscuta	Grammica	Grammica	Grammica	Grammica	Grammica	Grammica	Ipomoea nil	Ipomoea nil	Ipomoea nil	Monogynella	Monogynella	Monogynella	Monogynella	Monogynella
		Flower	Haustorium	Old	Young	Haustorium	Old	Young	Flower	Haustorium	Old	Seed	Seedling	Young	Leaf	Old	Young	Flower	Haustorium	Old	Seedling	Young
C. purpurata	Flower	-	0.623757	0.506764	0.0103534	0.00469032	0.00997082	0.00126191	0.072169	0.276466	0.658449	0.219573	0.0400827	0.00111426	0.276575	0.962622	0.663342	0.438951	0.450448	0.970332	0.0742584	0.0859776
C. purpurata	Haustorium	0.623757	-	0.25642	0.116347	0.0562166	0.133037	0.0279752	0.458014	0.855493	0.801273	0.654121	0.323831	0.065367	0.787232	0.624805	0.908964	0.785258	0.227996	0.586762	0.40805	0.431503
C. purpurata	Old	0.506764	0.25642	-	0.00068325	0.000332956	0.000464793	4.28113e-05	0.00300184	0.0265488	0.133785	0.0313836	0.00166483	3.2252e-06	0.039148	0.427311	0.233988	0.181239	0.911806	0.486027	0.00565133	0.00646168
C. purpurata	Young	0.0103534	0.116347	0.00068325	-	0.711087	0.871029	0.548259	0.169082	0.0269852	0.00287363	0.147954	0.327276	0.871806	0.0709358	0.00536296	0.0432972	0.306386	0.000712737	0.00538811	0.31074	0.283824
Cuscuta	Haustorium	0.00469032	0.0562166	0.000332956	0.711087	-	0.585961	0.857151	0.0715391	0.00987512	0.00125094	0.0649563	0.165667	0.524376	0.0315105	0.00225193	0.0205555	0.189871	0.000336305	0.00230345	0.166733	0.15114
Cuscuta	Old	0.00997082	0.133037	0.000464793	0.871029	0.585961	-	0.400805	0.182428	0.0217669	0.00131249	0.167285	0.392072	0.954265	0.0738088	0.00450499	0.0457189	0.356107	0.000534202	0.00444581	0.371115	0.334573
Cuscuta	Young	0.00126191	0.0279752	4.28113e-05	0.548259	0.857151	0.400805	-	0.0225358	0.00163729	8.2423e-05	0.0252779	0.067425	0.302748	0.00833555	0.000450647	0.00601284	0.130013	4.82981e-05	0.000448474	0.0719473	0.0650637
Grammica	Flower	0.072169	0.458014	0.00300184	0.169082	0.0715391	0.182428	0.0225358	-	0.18227	0.00386941	0.720792	0.653119	0.00939436	0.475872	0.033814	0.254998	0.824568	0.00367729	0.0332866	0.820408	0.861352
Grammica	Haustorium	0.276466	0.855493	0.0265488	0.0269852	0.00987512	0.0217669	0.00163729	0.18227	-	0.126172	0.661425	0.0893426	1.48578e-06	0.865559	0.201269	0.655698	0.861555	0.0269332	0.187874	0.230187	0.261213
Grammica	Old	0.658449	0.801273	0.133785	0.00287363	0.00125094	0.00131249	8.2423e-05	0.00386941	0.126172	-	0.193043	0.00306818	2.17558e-15	0.256779	0.638941	0.871282	0.557293	0.124648	0.584931	0.0299083	0.0362696
Grammica	Seed	0.219573	0.654121	0.0313836	0.147954	0.0649563	0.167285	0.0252779	0.720792	0.661425	0.193043	-	0.486779	0.0396031	0.838163	0.176754	0.498864	0.962984	0.0294808	0.165478	0.626876	0.66256
Grammica	Seedling	0.0400827	0.323831	0.00166483	0.327276	0.165667	0.392072	0.067425	0.653119	0.0893426	0.00306818	0.486779	-	0.138497	0.278574	0.0188417	0.167475	0.658673	0.00202493	0.0186867	0.901539	0.854432
Grammica	Young	0.00111426	0.065367	3.2252e-06	0.871806	0.524376	0.954265	0.302748	0.00939436	1.48578e-06	2.17558e-15	0.0396031	0.138497	-	0.00565867	6.78689e-05	0.0092987	0.278025	8.82581e-06	0.000100595	0.172669	0.152515
Ipomoea nil	Leaf	0.276575	0.787232	0.039148	0.0709358	0.0315105	0.0738088	0.00833555	0.475872	0.865559	0.256779	0.838163	0.278574	0.00565867	-	0.228002	0.627145	0.923622	0.036899	0.209975	0.429601	0.459255
Ipomoea nil	Old	0.962622	0.624805	0.427311	0.00536296	0.00225193	0.00450499	0.000450647	0.033814	0.201269	0.638941	0.176754	0.0188417	6.78689e-05	0.228002	-	0.665686	0.430887	0.37382	0.93761	0.0450977	0.0534884
Ipomoea nil	Young	0.663342	0.908964	0.233988	0.0432972	0.0205555	0.0457189	0.00601284	0.254998	0.655698	0.871282	0.498864	0.167475	0.0092987	0.627145	0.665686	-	0.671826	0.208355	0.629435	0.235679	0.255402
Monogynella	Flower	0.438951	0.785258	0.181239	0.306386	0.189871	0.356107	0.130013	0.824568	0.861555	0.557293	0.962984	0.658673	0.278025	0.923622	0.430887	0.671826	-	0.16641	0.409412	0.728119	0.761273
Monogynella	Haustorium	0.450448	0.227996	0.911806	0.000712737	0.000336305	0.000534202	4.82981e-05	0.00367729	0.0269332	0.124648	0.0294808	0.00202493	8.82581e-06	0.036899	0.37382	0.208355	0.16641	-	0.431294	0.00577085	0.00652515
Monogynella	Old	0.970332	0.586762	0.486027	0.00538811	0.00230345	0.00444581	0.000448474	0.0332866	0.187874	0.584931	0.165478	0.0186867	0.000100595	0.209975	0.93761	0.629435	0.409412	0.431294	-	0.0435497	0.0506345
Monogynella	Seedling	0.0742584	0.40805	0.00565133	0.31074	0.166733	0.371115	0.0719473	0.820408	0.230187	0.0299083	0.626876	0.901539	0.172669	0.429601	0.0450977	0.235679	0.728119	0.00577085	0.0435497	-	0.953776
Monogynella	Young	0.0859776	0.431503	0.00646168	0.283824	0.15114	0.334573	0.0650637	0.861352	0.261213	0.0362696	0.66256	0.854432	0.152515	0.459255	0.0534884	0.255402	0.761273	0.00652515	0.0506345	0.953776	-

## Sheet: Neoxanthin
Neoxanthin / total carotenoids		C. purpurata	C. purpurata	C. purpurata	C. purpurata	Cuscuta	Cuscuta	Cuscuta	Grammica	Grammica	Grammica	Grammica	Grammica	Grammica	Ipomoea nil	Ipomoea nil	Ipomoea nil	Monogynella	Monogynella	Monogynella	Monogynella	Monogynella
		Flower	Haustorium	Old	Young	Haustorium	Old	Young	Flower	Haustorium	Old	Seed	Seedling	Young	Leaf	Old	Young	Flower	Haustorium	Old	Seedling	Young
C. purpurata	Flower	-	1	1	1	1	1	1	0.798263	1	1	0.00828454	0.496677	1	1.34416e-06	1.12189e-05	8.83057e-05	1	1	1	3.5895e-05	0.000205081
C. purpurata	Haustorium	1	-	1	1	1	1	1	0.9264	1	1	0.0318716	0.653091	1	5.65419e-05	0.000214366	0.000739967	1	1	1	0.000571448	0.00231896
C. purpurata	Old	1	1	-	1	1	1	1	0.778451	1	1	0.00507791	0.451842	1	2.98173e-07	3.85004e-06	4.21249e-05	1	1	1	1.23951e-05	9.13483e-05
C. purpurata	Young	1	1	1	-	1	1	1	0.804806	1	1	0.00838316	0.501408	1	1.40017e-06	1.15221e-05	8.98549e-05	1	1	1	3.66588e-05	0.000208236
Cuscuta	Haustorium	1	1	1	1	-	1	1	0.861492	1	1	0.0152506	0.567491	1	8.47377e-06	4.0195e-05	0.000216903	1	1	1	0.000123875	0.000615589
Cuscuta	Old	1	1	1	1	1	-	1	0.746525	1	1	0.00331972	0.405507	1	7.54483e-08	1.29972e-06	2.57564e-05	1	1	1	5.39998e-06	4.09527e-05
Cuscuta	Young	1	1	1	1	1	1	-	0.811457	1	1	0.00848416	0.506229	1	1.46105e-06	1.18422e-05	9.14595e-05	1	1	1	3.74557e-05	0.00021149
Grammica	Flower	0.798263	0.9264	0.778451	0.804806	0.861492	0.746525	0.811457	-	0.895955	0.275735	0.00329486	0.825095	0.587105	2.57154e-10	9.80435e-08	1.25737e-05	1	0.818219	0.753132	4.37534e-07	8.95605e-06
Grammica	Haustorium	1	1	1	1	1	1	1	0.895955	-	0.602843	0.000414839	0.403349	1	6.86281e-13	1.93915e-09	1.36224e-06	1	1	1	9.47217e-09	3.80275e-07
Grammica	Old	1	1	1	1	1	1	1	0.275735	0.602843	-	3.60551e-05	0.0852195	0.914936	6.5868e-16	2.17231e-11	1.08228e-07	1	1	1	9.39196e-11	6.71784e-09
Grammica	Seed	0.00828454	0.0318716	0.00507791	0.00838316	0.0152506	0.00331972	0.00848416	0.00329486	0.000414839	3.60551e-05	-	0.0319821	0.000125275	0.0309821	0.0864557	0.179474	0.079401	0.00858763	0.00336283	0.206421	0.494722
Grammica	Seedling	0.496677	0.653091	0.451842	0.501408	0.567491	0.405507	0.506229	0.825095	0.403349	0.0852195	0.0319821	-	0.210066	2.27337e-07	8.64571e-06	0.000200145	0.77975	0.511144	0.409562	3.43073e-05	0.000323567
Grammica	Young	1	1	1	1	1	1	1	0.587105	1	0.914936	0.000125275	0.210066	-	1.96678e-14	2.23669e-10	4.19374e-07	1	1	1	9.63779e-10	6.47148e-08
Ipomoea nil	Leaf	1.34416e-06	5.65419e-05	2.98173e-07	1.40017e-06	8.47377e-06	7.54483e-08	1.46105e-06	2.57154e-10	6.86281e-13	6.5868e-16	0.0309821	2.27337e-07	1.96678e-14	-	1	1	0.000688104	1.52746e-06	8.1252e-08	0.802001	0.393245
Ipomoea nil	Old	1.12189e-05	0.000214366	3.85004e-06	1.15221e-05	4.0195e-05	1.29972e-06	1.18422e-05	9.80435e-08	1.93915e-09	2.17231e-11	0.0864557	8.64571e-06	2.23669e-10	1	-	1	0.00174107	1.21805e-05	1.34971e-06	1	0.612763
Ipomoea nil	Young	8.83057e-05	0.000739967	4.21249e-05	8.98549e-05	0.000216903	2.57564e-05	9.14595e-05	1.25737e-05	1.36224e-06	1.08228e-07	0.179474	0.000200145	4.19374e-07	1	1	-	0.00377792	9.31224e-05	2.63846e-05	1	0.784805
Monogynella	Flower	1	1	1	1	1	1	1	1	1	1	0.079401	0.77975	1	0.000688104	0.00174107	0.00377792	-	1	1	0.00383836	0.0106392
Monogynella	Haustorium	1	1	1	1	1	1	1	0.818219	1	1	0.00858763	0.511144	1	1.52746e-06	1.21805e-05	9.31224e-05	1	-	1	3.8288e-05	0.000214847
Monogynella	Old	1	1	1	1	1	1	1	0.753132	1	1	0.00336283	0.409562	1	8.1252e-08	1.34971e-06	2.63846e-05	1	1	-	5.57998e-06	4.17885e-05
Monogynella	Seedling	3.5895e-05	0.000571448	1.23951e-05	3.66588e-05	0.000123875	5.39998e-06	3.74557e-05	4.37534e-07	9.47217e-09	9.39196e-11	0.206421	3.43073e-05	9.63779e-10	0.802001	1	1	0.00383836	3.8288e-05	5.57998e-06	-	0.956622
Monogynella	Young	0.000205081	0.00231896	9.13483e-05	0.000208236	0.000615589	4.09527e-05	0.00021149	8.95605e-06	3.80275e-07	6.71784e-09	0.494722	0.000323567	6.47148e-08	0.393245	0.612763	0.784805	0.0106392	0.000214847	4.17885e-05	0.956622	-

## Sheet: Lutein epoxide
	Lutein Epoxide / total carotenoids	C. purpurata	C. purpurata	C. purpurata	C. purpurata	Cuscuta	Cuscuta	Cuscuta	Grammica	Grammica	Grammica	Grammica	Grammica	Grammica	Ipomoea nil	Ipomoea nil	Ipomoea nil	Monogynella	Monogynella	Monogynella	Monogynella	Monogynella
		Flower	Haustorium	Old	Young	Haustorium	Old	Young	Flower	Haustorium	Old	Seed	Seedling	Young	Leaf	Old	Young	Flower	Haustorium	Old	Seedling	Young
C. purpurata	Flower	-	1	0.242597	0.241017	0.225172	0.000266491	0.0789999	0.00451855	0.00287929	6.17214e-06	0.147496	0.00191635	0.000240079	0.00304732	0.00020779	0.000759475	0.994744	0.877206	0.850424	1	0.94449
C. purpurata	Haustorium	1	-	0.327501	0.324204	0.289744	0.00204701	0.138167	0.0269776	0.0219189	0.000317389	0.233965	0.0136181	0.00371768	0.0167614	0.00179134	0.00367499	0.992953	0.911949	0.896772	1	0.974323
C. purpurata	Old	0.242597	0.327501	-	1	0.925754	0.0138817	0.548023	0.181215	0.150438	0.00125267	0.894667	0.094816	0.0250268	0.115496	0.0112435	0.0250554	0.336529	0.359367	0.330049	0.161246	0.243896
C. purpurata	Young	0.241017	0.324204	1	-	0.957266	0.0235945	0.609349	0.243341	0.213279	0.00378849	0.940814	0.137348	0.0484601	0.149668	0.0195675	0.0368646	0.331122	0.353947	0.328783	0.168565	0.243437
Cuscuta	Haustorium	0.225172	0.289744	0.925754	0.957266	-	0.0509453	0.743093	0.355907	0.329457	0.0168075	1	0.228112	0.119115	0.244614	0.0462005	0.0729016	0.306021	0.325781	0.297372	0.153818	0.225382
Cuscuta	Old	0.000266491	0.00204701	0.0138817	0.0235945	0.0509453	-	0.118638	0.100143	0.0939846	1	0.0165613	0.267441	0.335219	0.295348	1	1	0.00602886	0.000786293	0.000275125	2.1245e-05	5.88558e-05
Cuscuta	Young	0.0789999	0.138167	0.548023	0.609349	0.743093	0.118638	-	0.727086	0.679943	0.0461834	0.688303	0.433986	0.2496	0.460799	0.109655	0.147794	0.161224	0.138982	0.113545	0.0365203	0.064184
Grammica	Flower	0.00451855	0.0269776	0.181215	0.243341	0.355907	0.100143	0.727086	-	0.994763	0.00191416	0.236128	0.593294	0.183839	0.642678	0.0810085	0.149667	0.0544485	0.0137589	0.00453417	0.000269196	0.000772674
Grammica	Haustorium	0.00287929	0.0219189	0.150438	0.213279	0.329457	0.0939846	0.679943	0.994763	-	0.000318169	0.192332	0.601801	0.144754	0.658541	0.074288	0.148608	0.0474371	0.00948162	0.00255739	0.000121635	0.000319568
Grammica	Old	6.17214e-06	0.000317389	0.00125267	0.00378849	0.0168075	1	0.0461834	0.00191416	0.000318169	-	0.000797022	0.0814142	0.0370851	0.131169	1	1	0.00222466	2.83694e-05	1.01717e-06	7.07994e-10	4.92716e-09
Grammica	Seed	0.147496	0.233965	0.894667	0.940814	1	0.0165613	0.688303	0.236128	0.192332	0.000797022	-	0.119407	0.0272145	0.145375	0.0133922	0.0309321	0.255318	0.24287	0.207649	0.0754439	0.127512
Grammica	Seedling	0.00191635	0.0136181	0.094816	0.137348	0.228112	0.267441	0.433986	0.593294	0.601801	0.0814142	0.119407	-	0.730574	1	0.244226	0.325949	0.0304223	0.00578264	0.00192189	0.000128953	0.000313092
Grammica	Young	0.000240079	0.00371768	0.0250268	0.0484601	0.119115	0.335219	0.2496	0.183839	0.144754	0.0370851	0.0272145	0.730574	-	0.765037	0.31638	0.41788	0.0137011	0.000789658	0.000132885	1.3133e-06	5.39327e-06
Ipomoea nil	Leaf	0.00304732	0.0167614	0.115496	0.149668	0.244614	0.295348	0.460799	0.642678	0.658541	0.131169	0.145375	1	0.765037	-	0.273233	0.336818	0.034676	0.00892126	0.00336432	0.000295757	0.000808126
Ipomoea nil	Old	0.00020779	0.00179134	0.0112435	0.0195675	0.0462005	1	0.109655	0.0810085	0.074288	1	0.0133922	0.244226	0.31638	0.273233	-	1	0.00535931	0.000565076	0.000185259	9.35013e-06	3.0538e-05
Ipomoea nil	Young	0.000759475	0.00367499	0.0250554	0.0368646	0.0729016	1	0.147794	0.149667	0.148608	1	0.0309321	0.325949	0.41788	0.336818	1	-	0.00906835	0.00193422	0.00076651	0.000134201	0.000275997
Monogynella	Flower	0.994744	0.992953	0.336529	0.331122	0.306021	0.00602886	0.161224	0.0544485	0.0474371	0.00222466	0.255318	0.0304223	0.0137011	0.034676	0.00535931	0.00906835	-	0.864426	0.850753	1	0.920738
Monogynella	Haustorium	0.877206	0.911949	0.359367	0.353947	0.325781	0.000786293	0.138982	0.0137589	0.00948162	2.83694e-05	0.24287	0.00578264	0.000789658	0.00892126	0.000565076	0.00193422	0.864426	-	1	0.808096	0.952
Monogynella	Old	0.850424	0.896772	0.330049	0.328783	0.297372	0.000275125	0.113545	0.00453417	0.00255739	1.01717e-06	0.207649	0.00192189	0.000132885	0.00336432	0.000185259	0.00076651	0.850753	1	-	0.762694	0.93471
Monogynella	Seedling	1	1	0.161246	0.168565	0.153818	2.1245e-05	0.0365203	0.000269196	0.000121635	7.07994e-10	0.0754439	0.000128953	1.3133e-06	0.000295757	9.35013e-06	0.000134201	1	0.808096	0.762694	-	0.893752
Monogynella	Young	0.94449	0.974323	0.243896	0.243437	0.225382	5.88558e-05	0.064184	0.000772674	0.000319568	4.92716e-09	0.127512	0.000313092	5.39327e-06	0.000808126	3.0538e-05	0.000275997	0.920738	0.952	0.93471	0.893752	-

## Sheet: Lutein
Lutein / total carotenoids		C. purpurata	C. purpurata	C. purpurata	C. purpurata	Cuscuta	Cuscuta	Cuscuta	Grammica	Grammica	Grammica	Grammica	Grammica	Grammica	Ipomoea nil	Ipomoea nil	Ipomoea nil	Monogynella	Monogynella	Monogynella	Monogynella	Monogynella
		Flower	Haustorium	Old	Young	Haustorium	Old	Young	Flower	Haustorium	Old	Seed	Seedling	Young	Leaf	Old	Young	Flower	Haustorium	Old	Seedling	Young
C. purpurata	Flower	-	0.781846	0.963834	0.430353	0.916686	0.579341	0.960945	0.748294	0.84655	0.0548361	0.0556058	0.0558611	0.891976	0.0543643	0.0184526	0.0470949	0.277082	0.790606	0.219629	0.201553	0.0404394
C. purpurata	Haustorium	0.781846	-	0.752638	0.781059	0.858178	0.368982	0.749862	0.927924	0.572605	0.0460807	0.277384	0.32663	0.606964	0.295241	0.137282	0.217689	0.540816	0.565768	0.579319	0.57621	0.231149
C. purpurata	Old	0.963834	0.752638	-	0.367382	0.885073	0.58129	0.990007	0.672121	0.868656	0.0439318	0.03835	0.0367511	0.911091	0.0358547	0.0103263	0.0361436	0.245051	0.818289	0.176597	0.153775	0.0260007
C. purpurata	Young	0.430353	0.781059	0.367382	-	0.560367	0.0942032	0.387935	0.564963	0.152514	0.000875949	0.459838	0.539471	0.169941	0.495939	0.211695	0.349057	0.729342	0.221971	0.843901	0.839249	0.374211
Cuscuta	Haustorium	0.916686	0.858178	0.885073	0.560367	-	0.515567	0.88746	0.858782	0.768402	0.0561767	0.116349	0.13028	0.810931	0.117155	0.0400507	0.0887551	0.357387	0.728082	0.332299	0.31483	0.0850811
Cuscuta	Old	0.579341	0.368982	0.58129	0.0942032	0.515567	-	0.606314	0.15525	0.578524	0.272603	0.00257889	0.00144096	0.519618	0.00171678	0.000289651	0.00313717	0.0846516	0.842462	0.0273666	0.0190806	0.00119479
Cuscuta	Young	0.960945	0.749862	0.990007	0.387935	0.88746	0.606314	-	0.693697	0.887469	0.0672867	0.0474393	0.0472369	0.922872	0.0458153	0.0162296	0.0410166	0.256541	0.840371	0.198753	0.178642	0.0349071
Grammica	Flower	0.748294	0.927924	0.672121	0.564963	0.858782	0.15525	0.693697	-	0.180282	1.30836e-07	0.0355009	0.0203243	0.213052	0.0256117	0.00451572	0.0363557	0.355552	0.408459	0.240209	0.200276	0.0176568
Grammica	Haustorium	0.84655	0.572605	0.868656	0.152514	0.768402	0.578524	0.887469	0.180282	-	4.39211e-05	0.000930731	7.46258e-05	0.882671	0.000260794	4.18491e-05	0.0024094	0.138764	0.871704	0.0276564	0.0158719	0.000244836
Grammica	Old	0.0548361	0.0460807	0.0439318	0.000875949	0.0561767	0.272603	0.0672867	1.30836e-07	4.39211e-05	-	2.81361e-09	1.23862e-13	1.43232e-06	1.76373e-11	1.70869e-11	3.12585e-07	0.0078174	0.188197	5.46645e-06	2.94664e-07	7.85561e-11
Grammica	Seed	0.0556058	0.277384	0.03835	0.459838	0.116349	0.00257889	0.0474393	0.0355009	0.000930731	2.81361e-09	-	0.864706	0.00105251	0.924582	0.707981	0.84284	0.919298	0.0193694	0.623596	0.58466	0.921329
Grammica	Seedling	0.0558611	0.32663	0.0367511	0.539471	0.13028	0.00144096	0.0472369	0.0203243	7.46258e-05	1.23862e-13	0.864706	-	7.918e-05	0.91074	0.499046	0.703958	0.99065	0.0186534	0.743887	0.700821	0.784657
Grammica	Young	0.891976	0.606964	0.911091	0.169941	0.810931	0.519618	0.922872	0.213052	0.882671	1.43232e-06	0.00105251	7.918e-05	-	0.000258651	4.32735e-05	0.00271414	0.153221	0.832121	0.0329696	0.0187715	0.000248137
Ipomoea nil	Leaf	0.0543643	0.295241	0.0358547	0.495939	0.117155	0.00171678	0.0458153	0.0256117	0.000260794	1.76373e-11	0.924582	0.91074	0.000258651	-	0.596187	0.7844	0.963416	0.0187121	0.678574	0.626411	0.869043
Ipomoea nil	Old	0.0184526	0.137282	0.0103263	0.211695	0.0400507	0.000289651	0.0162296	0.00451572	4.18491e-05	1.70869e-11	0.707981	0.499046	4.32735e-05	0.596187	-	0.900705	0.752885	0.00409104	0.316662	0.268564	0.776835
Ipomoea nil	Young	0.0470949	0.217689	0.0361436	0.349057	0.0887551	0.00313717	0.0410166	0.0363557	0.0024094	3.12585e-07	0.84284	0.703958	0.00271414	0.7844	0.900705	-	0.835682	0.0180483	0.500727	0.462821	0.887649
Monogynella	Flower	0.277082	0.540816	0.245051	0.729342	0.357387	0.0846516	0.256541	0.355552	0.138764	0.0078174	0.919298	0.99065	0.153221	0.963416	0.752885	0.835682	-	0.163955	0.843655	0.837869	0.889459
Monogynella	Haustorium	0.790606	0.565768	0.818289	0.221971	0.728082	0.842462	0.840371	0.408459	0.871704	0.188197	0.0193694	0.0186534	0.832121	0.0187121	0.00409104	0.0180483	0.163955	-	0.0908086	0.0770041	0.0132061
Monogynella	Old	0.219629	0.579319	0.176597	0.843901	0.332299	0.0273666	0.198753	0.240209	0.0276564	5.46645e-06	0.623596	0.743887	0.0329696	0.678574	0.316662	0.500727	0.843655	0.0908086	-	0.992298	0.554921
Monogynella	Seedling	0.201553	0.57621	0.153775	0.839249	0.31483	0.0190806	0.178642	0.200276	0.0158719	2.94664e-07	0.58466	0.700821	0.0187715	0.626411	0.268564	0.462821	0.837869	0.0770041	0.992298	-	0.506178
Monogynella	Young	0.0404394	0.231149	0.0260007	0.374211	0.0850811	0.00119479	0.0349071	0.0176568	0.000244836	7.85561e-11	0.921329	0.784657	0.000248137	0.869043	0.776835	0.887649	0.889459	0.0132061	0.554921	0.506178	-

## Sheet: alpha carotine
alpha Carotine / total carotenoids		C. purpurata	C. purpurata	C. purpurata	C. purpurata	Cuscuta	Cuscuta	Cuscuta	Grammica	Grammica	Grammica	Grammica	Grammica	Grammica	Ipomoea nil	Ipomoea nil	Ipomoea nil	Monogynella	Monogynella	Monogynella	Monogynella	Monogynella
		Flower	Haustorium	Old	Young	Haustorium	Old	Young	Flower	Haustorium	Old	Seed	Seedling	Young	Leaf	Old	Young	Flower	Haustorium	Old	Seedling	Young
C. purpurata	Flower	-	0.948169	0.963145	0.00969709	0.000871326	0.00017645	0.0024256	0.00402489	0.0669746	0.0263826	0.00387773	0.0287728	0.00589377	0.012561	0.000126799	0.00134488	0.175782	0.642885	0.662115	0.0568447	0.0094513
C. purpurata	Haustorium	0.948169	-	0.901509	0.0310329	0.00403093	0.00147168	0.0115768	0.0262002	0.193813	0.108497	0.0187861	0.0991417	0.0382261	0.0504432	0.00129275	0.00664636	0.24792	0.760342	0.780467	0.146163	0.0387303
C. purpurata	Old	0.963145	0.901509	-	0.00579437	0.000465816	6.7044e-05	0.0013002	0.0013254	0.0385785	0.0121402	0.00166117	0.0148907	0.00187705	0.0068553	6.10569e-05	0.000760573	0.146988	0.593476	0.604633	0.0379055	0.005195
C. purpurata	Young	0.00969709	0.0310329	0.00579437	-	0.370586	0.300964	0.707888	0.70426	0.104974	0.19385	0.986016	0.343674	0.502966	0.616895	0.291297	0.567915	0.620349	0.0390297	0.0209109	0.317244	0.755447
Cuscuta	Haustorium	0.000871326	0.00403093	0.000465816	0.370586	-	1	0.642701	0.120914	0.00735774	0.0147964	0.341219	0.039509	0.0564001	0.111917	1	0.778582	0.20948	0.00412529	0.00160965	0.040969	0.175699
Cuscuta	Old	0.00017645	0.00147168	6.7044e-05	0.300964	1	-	0.603458	0.0449404	0.000794673	0.00162471	0.24995	0.0120608	0.0138651	0.0510013	1	0.757662	0.176032	0.00113207	0.000316201	0.0147701	0.103897
Cuscuta	Young	0.0024256	0.0115768	0.0013002	0.707888	0.642701	0.603458	-	0.338252	0.0263732	0.0517087	0.693229	0.129601	0.187666	0.298597	0.595438	0.85657	0.391647	0.0118994	0.00584312	0.127566	0.426305
Grammica	Flower	0.00402489	0.0262002	0.0013254	0.70426	0.120914	0.0449404	0.338252	-	0.0269354	0.0918695	0.622402	0.388074	0.631036	0.842036	0.037773	0.205338	0.755415	0.0266214	0.0083137	0.370372	0.975146
Grammica	Haustorium	0.0669746	0.193813	0.0385785	0.104974	0.00735774	0.000794673	0.0263732	0.0269354	-	0.447363	0.0390241	0.422088	0.0387788	0.176076	0.00039093	0.0117976	0.723552	0.288957	0.170612	0.64378	0.120759
Grammica	Old	0.0263826	0.108497	0.0121402	0.19385	0.0147964	0.00162471	0.0517087	0.0918695	0.447363	-	0.0946618	0.757913	0.14882	0.372264	0.00105409	0.0265001	0.884913	0.143238	0.062697	0.956536	0.254893
Grammica	Seed	0.00387773	0.0187861	0.00166117	0.986016	0.341219	0.24995	0.693229	0.622402	0.0390241	0.0946618	-	0.239237	0.360733	0.541827	0.232754	0.535543	0.594627	0.0204152	0.00844737	0.23133	0.70245
Grammica	Seedling	0.0287728	0.0991417	0.0148907	0.343674	0.039509	0.0120608	0.129601	0.388074	0.422088	0.757913	0.239237	-	0.618027	0.645893	0.00897033	0.0691052	0.972378	0.132257	0.0668906	0.900562	0.499234
Grammica	Young	0.00589377	0.0382261	0.00187705	0.502966	0.0564001	0.0138651	0.187666	0.631036	0.0387788	0.14882	0.360733	0.618027	-	0.921519	0.00957449	0.104894	0.888214	0.039153	0.011841	0.57267	0.714786
Ipomoea nil	Leaf	0.012561	0.0504432	0.0068553	0.616895	0.111917	0.0510013	0.298597	0.842036	0.176076	0.372264	0.541827	0.645893	0.921519	-	0.0410141	0.189164	0.857826	0.0632209	0.0305936	0.592059	0.842612
Ipomoea nil	Old	0.000126799	0.00129275	6.10569e-05	0.291297	1	1	0.595438	0.037773	0.00039093	0.00105409	0.232754	0.00897033	0.00957449	0.0410141	-	0.756146	0.172057	0.000914493	0.000190981	0.0117254	0.0919657
Ipomoea nil	Young	0.00134488	0.00664636	0.000760573	0.567915	0.778582	0.757662	0.85657	0.205338	0.0117976	0.0265001	0.535543	0.0691052	0.104894	0.189164	0.756146	-	0.302448	0.0068244	0.00249662	0.0705892	0.291461
Monogynella	Flower	0.175782	0.24792	0.146988	0.620349	0.20948	0.176032	0.391647	0.755415	0.723552	0.884913	0.594627	0.972378	0.888214	0.857826	0.172057	0.302448	-	0.348932	0.300631	0.920054	0.755913
Monogynella	Haustorium	0.642885	0.760342	0.593476	0.0390297	0.00412529	0.00113207	0.0118994	0.0266214	0.288957	0.143238	0.0204152	0.132257	0.039153	0.0632209	0.000914493	0.0068244	0.348932	-	0.957037	0.207024	0.0453006
Monogynella	Old	0.662115	0.780467	0.604633	0.0209109	0.00160965	0.000316201	0.00584312	0.0083137	0.170612	0.062697	0.00844737	0.0668906	0.011841	0.0305936	0.000190981	0.00249662	0.300631	0.957037	-	0.1338	0.0218953
Monogynella	Seedling	0.0568447	0.146163	0.0379055	0.317244	0.040969	0.0147701	0.127566	0.370372	0.64378	0.956536	0.23133	0.900562	0.57267	0.592059	0.0117254	0.0705892	0.920054	0.207024	0.1338	-	0.449544
Monogynella	Young	0.0094513	0.0387303	0.005195	0.755447	0.175699	0.103897	0.426305	0.975146	0.120759	0.254893	0.70245	0.499234	0.714786	0.842612	0.0919657	0.291461	0.755913	0.0453006	0.0218953	0.449544	-

## Sheet: beta carotine
beta Carotine / total carotenoids		C. purpurata	C. purpurata	C. purpurata	C. purpurata	Cuscuta	Cuscuta	Cuscuta	Grammica	Grammica	Grammica	Grammica	Grammica	Grammica	Ipomoea nil	Ipomoea nil	Ipomoea nil	Monogynella	Monogynella	Monogynella	Monogynella	Monogynella
		Flower	Haustorium	Old	Young	Haustorium	Old	Young	Flower	Haustorium	Old	Seed	Seedling	Young	Leaf	Old	Young	Flower	Haustorium	Old	Seedling	Young
C. purpurata	Flower	-	0.724543	0.895198	0.0956432	0.301373	0.729111	0.215252	0.375168	0.921874	0.48159	0.06616	0.0116479	0.1322	0.00334761	0.0269457	0.0411064	0.400604	0.86268	0.588427	0.0529168	0.0114238
C. purpurata	Haustorium	0.724543	-	0.617848	0.373568	0.637859	0.935633	0.57753	0.807707	0.723084	0.267419	0.349166	0.149117	0.587439	0.0670283	0.215366	0.217184	0.668326	0.620837	0.950267	0.307964	0.129611
C. purpurata	Old	0.895198	0.617848	-	0.0524175	0.213659	0.614396	0.132725	0.215463	0.750409	0.589696	0.0294786	0.00323631	0.053554	0.000658021	0.0114692	0.0196159	0.310797	0.969401	0.450175	0.0215329	0.00350574
C. purpurata	Young	0.0956432	0.373568	0.0524175	-	0.721756	0.180384	0.748368	0.281314	0.0297582	0.000771076	0.971011	0.750997	0.550706	0.485123	0.808227	0.777485	0.785297	0.0553321	0.284588	0.993852	0.667711
Cuscuta	Haustorium	0.301373	0.637859	0.213659	0.721756	-	0.480936	0.946346	0.684418	0.214158	0.0218695	0.717048	0.446674	0.957696	0.225658	0.538111	0.533018	0.968698	0.212785	0.621515	0.669953	0.374204
Cuscuta	Old	0.729111	0.935633	0.614396	0.180384	0.480936	-	0.376137	0.620398	0.721067	0.123538	0.133237	0.0220043	0.264726	0.00619115	0.0546721	0.0762912	0.576079	0.616275	0.804798	0.105811	0.0210542
Cuscuta	Young	0.215252	0.57753	0.132725	0.748368	0.946346	0.376137	-	0.583344	0.11478	0.00607696	0.750215	0.484329	0.844503	0.232579	0.578854	0.575733	0.977859	0.138986	0.537904	0.725031	0.398357
Grammica	Flower	0.375168	0.807707	0.215463	0.281314	0.684418	0.620398	0.583344	-	0.0956821	2.65498e-05	0.21524	0.0152683	0.402677	0.00338334	0.0707253	0.120185	0.728106	0.230077	0.826908	0.148609	0.0225374
Grammica	Haustorium	0.921874	0.723084	0.750409	0.0297582	0.214158	0.721067	0.11478	0.0956821	-	0.0193417	0.00903473	8.67964e-06	0.000663173	1.55553e-06	0.00142443	0.0080035	0.37689	0.72657	0.513603	0.00423638	0.000102039
Grammica	Old	0.48159	0.267419	0.589696	0.000771076	0.0218695	0.123538	0.00607696	2.65498e-05	0.0193417	-	2.22228e-05	7.03745e-12	6.58649e-13	6.34541e-12	1.26399e-06	7.77045e-05	0.104029	0.649787	0.0513911	3.82598e-06	1.19341e-08
Grammica	Seed	0.06616	0.349166	0.0294786	0.971011	0.717048	0.133237	0.750215	0.21524	0.00903473	2.22228e-05	-	0.668187	0.485329	0.372676	0.750764	0.730099	0.796432	0.0370682	0.234143	0.959255	0.590449
Grammica	Seedling	0.0116479	0.149117	0.00323631	0.750997	0.446674	0.0220043	0.484329	0.0152683	8.67964e-06	7.03745e-12	0.668187	-	0.0621194	0.62207	0.949492	0.982416	0.612485	0.00482159	0.0531156	0.717873	0.837352
Grammica	Young	0.1322	0.587439	0.053554	0.550706	0.957696	0.264726	0.844503	0.402677	0.000663173	6.58649e-13	0.485329	0.0621194	-	0.0143512	0.211734	0.276936	0.940766	0.0676068	0.485672	0.397862	0.074088
Ipomoea nil	Leaf	0.00334761	0.0670283	0.000658021	0.485123	0.225658	0.00619115	0.232579	0.00338334	1.55553e-06	6.34541e-12	0.372676	0.62207	0.0143512	-	0.612334	0.726113	0.424844	0.00122421	0.016987	0.391168	0.780771
Ipomoea nil	Old	0.0269457	0.215366	0.0114692	0.808227	0.538111	0.0546721	0.578854	0.0707253	0.00142443	1.26399e-06	0.750764	0.949492	0.211734	0.612334	-	0.945867	0.66812	0.0144808	0.114654	0.781382	0.806146
Ipomoea nil	Young	0.0411064	0.217184	0.0196159	0.777485	0.533018	0.0762912	0.575733	0.120185	0.0080035	7.77045e-05	0.730099	0.982416	0.276936	0.726113	0.945867	-	0.643193	0.0211615	0.140442	0.749275	0.903257
Monogynella	Flower	0.400604	0.668326	0.310797	0.785297	0.968698	0.576079	0.977859	0.728106	0.37689	0.104029	0.796432	0.612485	0.940766	0.424844	0.66812	0.643193	-	0.310311	0.671866	0.7694	0.568149
Monogynella	Haustorium	0.86268	0.620837	0.969401	0.0553321	0.212785	0.616275	0.138986	0.230077	0.72657	0.649787	0.0370682	0.00482159	0.0676068	0.00122421	0.0144808	0.0211615	0.310311	-	0.4531	0.0271467	0.00512166
Monogynella	Old	0.588427	0.950267	0.450175	0.284588	0.621515	0.804798	0.537904	0.826908	0.513603	0.0513911	0.234143	0.0531156	0.485672	0.016987	0.114654	0.140442	0.671866	0.4531	-	0.208348	0.052922
Monogynella	Seedling	0.0529168	0.307964	0.0215329	0.993852	0.669953	0.105811	0.725031	0.148609	0.00423638	3.82598e-06	0.959255	0.717873	0.397862	0.391168	0.781382	0.749275	0.7694	0.0271467	0.208348	-	0.616686
Monogynella	Young	0.0114238	0.129611	0.00350574	0.667711	0.374204	0.0210542	0.398357	0.0225374	0.000102039	1.19341e-08	0.590449	0.837352	0.074088	0.780771	0.806146	0.903257	0.568149	0.00512166	0.052922	0.616686	-

[truncated: 2 more sheets: total carotenoids, NVZ]
