# Supplementary material for: Photosynthetic activity in the heterotrophic plant genus Cuscuta (Convolvulaceae) is modulated by phylogeny and ontogeny
Source: Ann Bot. 2025 Jul 9;137(5):1187–202. doi: 10.1093/aob/mcaf145 (PMC13197604; doi:10.1093/aob/mcaf145)
Supplement: mcaf145_Supplementary_Data [file mcaf145_supplementary_data.zip › Appendix S5_posthoc_dunn_p-values_for_Fig2_fluorescence-clades.xlsx]

## Sheet: Grammica__Fv.Fm
	sdlg	y	o	h	f	s
sdlg
y	8.67031e-11
o	7.77036e-18	0.00177291
h	0.00248823	4.47373e-06	5.61425e-14
f	0.0100664	4.37321e-07	3.70062e-15	0.551892
s	0.00112318	0.0044088	1.62055e-07	0.437798	0.224728

## Sheet: Monogynella__Fv.Fm
	sdlg	y	o	h	f	s
sdlg
y	0.87448
o	0.699492	0.71285
h	0.000123743	5.42529e-05	0.000197832
f	0.00039458	0.000140756	0.000717582	0.607235
s	0.00206846	0.000914469	0.0046379	0.584941	0.907393

## Sheet: Ipomoea_nil__Fv.Fm
	l	y	o	f	s
l
y	0.080833
o	0.0938152	0.986009
f	0.0047955	0.5715	0.521912
s	0.0806922	0.00111849	0.00193037	7.53269e-06

## Sheet: Cuscuta__φPSII
	sdlg	y	o	h	f	s
sdlg
y	0.879976
o	0.8267	1
h	0.769327	1	0.999487
f	0.0111391	0.00533678	0.00560261	0.00378
s	0.516007	0.536829	0.635046	0.580317	0.474681

## Sheet: Grammica__φPSII
	sdlg	y	o	h	f	s
sdlg
y	0.0180567
o	0.014312	5.46225e-17
h	0.0903724	1.72718e-12	0.228878
f	0.0178053	1.24677e-15	0.825576	0.278251
s	0.00286439	6.35212e-15	0.296878	0.0428447	0.24514

## Sheet: Monogynella__φPSII
	sdlg	y	o	h	f	s
sdlg
y	0.0276435
o	0.361612	0.150397
h	0.0276285	9.36428e-08	0.000135202
f	0.112777	3.35207e-06	0.00235451	0.472971
s	0.0428256	4.71701e-06	0.00108382	0.983658	0.500042

## Sheet: Ipomoea_nil__φPSII
	l	y	o	f	s
l
y	0.00571204
o	0.20279	0.198151
f	5.91384e-07	0.163624	0.00624059
s	0.000991312	0.912692	0.185268	0.0655487

## Sheet: Cuscuta__ΦNPQ
	sdlg	y	o	h	f	s
sdlg
y	0.0388591
o	0.199867	0.173639
h	0.75157	0.00156147	0.0880199
f	0.654527	4.12235e-06	0.00159565	0.226721
s	0.214266	4.19762e-06	0.000325583	0.0380855	0.209518

## Sheet: Grammica__ΦNPQ
	sdlg	y	o	h	f	s
sdlg
y	4.55478e-05
o	0.00125201	0.199537
h	0.597529	4.91231e-13	6.45829e-09
f	0.125926	0.000106291	0.0105739	0.00213404
s	0.077904	1.4162e-13	1.82062e-10	0.0812672	3.04569e-05

## Sheet: Monogynella__ΦNPQ
	sdlg	y	o	h	f	s
sdlg
y	0.000730275
o	0.0100503	0.426984
h	0.17359	8.27852e-08	1.18438e-05
f	0.963976	0.000103923	0.00393664	0.0824903
s	0.964553	0.000745916	0.00983518	0.173254	0.992016

[truncated: 1 more sheets: Ipomoea_nil__ΦNPQ]
