# Supplementary material for: Photosynthetic activity in the heterotrophic plant genus Cuscuta (Convolvulaceae) is modulated by phylogeny and ontogeny
Source: Ann Bot. 2025 Jul 9;137(5):1187–202. doi: 10.1093/aob/mcaf145 (PMC13197604; doi:10.1093/aob/mcaf145)
Supplement: mcaf145_Supplementary_Data [file mcaf145_supplementary_data.zip › Appendix S6_posthoc_dunn_p-values_for_Fig4-5_pigments-clades.xlsx]

## Sheet: Grammica__Chl.b
	f	h	o	s	sdlg	y
f
h	0.340501
o	9.04404e-11	8.41783e-11
s	0.0432401	0.00402595	9.59594e-11
sdlg	0.875254	0.483672	1.45526e-07	0.0434094
y	0.107777	0.519837	3.40457e-10	0.00083667	0.257256

## Sheet: Monogynella__Chl.b
	f	h	o	sdlg	y
f
h	0.278828
o	0.338624	0.711896
sdlg	0.619192	0.00503682	0.00513566
y	0.474568	0.00348859	0.00208698	0.703425

## Sheet: Cuscuta__Chl.b
	h	o	y
h
o	0.0236552
y	0.594525	0.0381968

## Sheet: Ipomoea_nil__Chl.b
	l	o	y
l
o	0.00209223
y	0.000478654	0.333309

## Sheet: Grammica__Chl.a
	f	h	o	s	sdlg	y
f
h	0.911823
o	3.70622e-05	8.79205e-06
s	0.276483	0.200543	4.5231e-05
sdlg	0.854112	0.854037	0.000218526	0.415331
y	0.967026	0.962956	1.48634e-07	0.243839	0.862098

## Sheet: Monogynella__Chl.a
	f	h	o	sdlg	y
f
h	0.428015
o	0.43391	0.73921
sdlg	0.437767	0.00574156	0.00513566
y	0.340618	0.00145748	0.0029138	0.625926

## Sheet: C_purpurata__Chl.a
	f	h	o	y
f
h	0.491839
o	0.0714518	0.330595
y	0.308207	0.190089	0.00343426

## Sheet: Cuscuta__Chl.a
	h	o	y
h
o	0.0497142
y	0.433756	0.00446128

## Sheet: Ipomoea_nil__Chl.a
	l	o	y
l
o	0.0012214
y	0.00108762	0.51894

## Sheet: Grammica__Tot.Chl
	f	h	o	s	sdlg	y
f
h	0.637476
o	3.43656e-09	2.5993e-09
s	0.0737446	0.0178911	4.05419e-09
sdlg	0.956683	0.737007	1.78679e-06	0.0847956
y	0.783246	0.784665	3.79031e-12	0.0249843	0.78468

[truncated: 37 more sheets: Monogynella__Tot.Chl, C_purpurata__Tot.Chl, Cuscuta__Tot.Chl, Ipomoea_nil__Tot.Chl, Grammica__Chl.a.b, Monogynella__Chl.a.b, Cuscuta__Chl.a.b, Ipomoea_nil__Chl.a.b, Grammica__Tot.Car, Monogynella__Tot.Car, Cuscuta__Tot.Car, Ipomoea_nil__Tot.Car, Grammica__VAZ.Car, Monogynella__VAZ.Car, C_purpurata__VAZ.Car, Cuscuta__VAZ.Car, Ipomoea_nil__VAZ.Car, Grammica__Lut.Car, Monogynella__Lut.Car, C_purpurata__Lut.Car …]
