# Supplementary material for: Photosynthetic activity in the heterotrophic plant genus Cuscuta (Convolvulaceae) is modulated by phylogeny and ontogeny
Source: Ann Bot. 2025 Jul 9;137(5):1187–202. doi: 10.1093/aob/mcaf145 (PMC13197604; doi:10.1093/aob/mcaf145)
Supplement: mcaf145_Supplementary_Data [file mcaf145_supplementary_data.zip › Appendix S7_posthoc_dunn_p-values_for_FigS6_fluorescence-Grammica.xlsx]

## Sheet: C_cephalanthii__Fv.Fm
	sdlg	y	o	h	f	s
sdlg
y	0.00302249
o	1.88209e-07	0.00192082
h	0.00190877	0.755691	0.00685147
f	0.0487575	0.122142	1.07775e-06	0.0659138
s	0.0381329	0.0886867	1.14812e-08	0.0450356	0.944906

## Sheet: C_indecora__Fv.Fm
	sdlg	y	o	h	f	s
sdlg
y	0.157393
o	0.0171531	0.431866
h	0.034937	0.737736	0.852639
f	0.00967019	0.822401	0.678043	0.891871
s	0.0238607	0.654294	0.726816	0.902622	0.914503

## Sheet: C_californica__Fv.Fm
	sdlg	y	o	h	f
sdlg
y	0.00544771
o	0.053949	0.125904
h	0.0663997	0.0416423	0.664056
f	0.0256808	0.163824	0.609023	0.304832

## Sheet: C_sandwichiana__Fv.Fm
	sdlg	y	o	h	f	s
sdlg
y	0.991831
o	0.364295	0.298766
h	0.423359	0.377863	0.0238826
f	0.609203	0.656961	0.654609	0.195537
s	0.04647	0.0309504	0.000852738	0.160791	0.0208655

## Sheet: C_compacta__Fv.Fm
	sdlg	y	o	h	f	s
sdlg
y	0.778721
o	0.234764	0.165809
h	0.2598	0.229427	0.0174425
f	0.346899	0.237853	0.795477	0.0350634
s	0.813846	0.890417	0.235826	0.360237	0.254293

## Sheet: C_denticulata__Fv.Fm
	sdlg	y	o	h	f
sdlg
y	0.00022801
o	0.0106183	0.310039
h	0.010058	0.105465	0.656276
f	0.422107	0.00171917	0.0502051	0.0617654

## Sheet: C_tasmanica__Fv.Fm
	sdlg	y	o	h	f
sdlg
y	0.348477
o	0.0521602	0.0240908
h	0.239245	4.08592e-07	8.56544e-11
f	0.727472	0.19762	0.00114299	0.000999952

## Sheet: C_australis__Fv.Fm
	sdlg	y	o	h	s
sdlg
y	0.0168169
o	6.72595e-05	0.132084
h	0.0373736	0.78939	0.112575
s	0.631886	0.238655	0.0367125	0.297856

## Sheet: C_costaricensis__Fv.Fm
	y	o	h
y
o	0.747915
h	0.00230556	0.0023208

## Sheet: C_polygonorum__Fv.Fm
	sdlg	y	o	h	f	s
sdlg
y	0.363713
o	0.0358481	0.0304472
h	0.132106	0.291524	0.29251
f	0.0297386	0.067769	0.978932	0.349637
s	0.199004	0.449886	0.119989	0.625361	0.194105

[truncated: 15 more sheets: C_indecora__φPSII, C_californica__φPSII, C_cephalanthii__φPSII, C_sandwichiana__φPSII, C_polygonorum__φPSII, C_compacta__φPSII, C_denticulata__φPSII, C_tasmanica__φPSII, C_australis__φPSII, C_cephalanthii__ΦNPQ, C_indecora__ΦNPQ, C_californica__ΦNPQ, C_denticulata__ΦNPQ, C_tasmanica__ΦNPQ, C_costaricensis__ΦNPQ]
