# Supplementary material for: Photosynthetic activity in the heterotrophic plant genus Cuscuta (Convolvulaceae) is modulated by phylogeny and ontogeny
Source: Ann Bot. 2025 Jul 9;137(5):1187–202. doi: 10.1093/aob/mcaf145 (PMC13197604; doi:10.1093/aob/mcaf145)
Supplement: mcaf145_Supplementary_Data [file mcaf145_supplementary_data.zip › Appendix S8_posthoc_dunn_p-values_for_FigS2-S3_pigments-Grammica.xlsx]

## Sheet: C_sandwichiana__Chl.b
	f	h	o	sdlg	y
f
h	0.822845
o	0.0771364	0.0132176
sdlg	0.320115	0.142589	0.645515
y	0.691478	0.490361	0.102339	0.392309

## Sheet: C_compacta__Chl.b
	h	o	sdlg	y
h
o	0.0146825
sdlg	0.158848	0.0868343
y	0.262081	0.0524475	0.631475

## Sheet: C_cephalanthii__Chl.b
	f	h	o	s	y
f
h	0.402082
o	0.0106244	0.0356106
s	0.876705	0.36328	0.000562698
y	0.35579	0.917757	0.0140286	0.372871

## Sheet: C_costaricensis__Chl.b
	h	o	y
h
o	0.000462949
y	0.0967174	0.105036

## Sheet: C_tasmanica__Chl.b
	f	h	o	y
f
h	0.472053
o	7.89057e-05	0.00532489
y	0.0261416	0.155886	0.115122

## Sheet: C_californica__Chl.b
	f	h	o	y
f
h	0.203526
o	0.000587941	0.0316052
y	0.210758	0.875973	0.0451056

## Sheet: C_indecora__Chl.b
	f	h	o	y
f
h	0.0979084
o	0.0112313	0.504693
y	0.358975	0.359264	0.110384

## Sheet: C_denticulata__Chl.b
	f	h	o	y
f
h	0.264637
o	0.0232516	0.126645
y	0.267782	0.75692	0.0418325

## Sheet: C_cephalanthii__Chl.a
	f	h	o	s	y
f
h	0.469096
o	0.0268987	0.147911
s	0.908706	0.250312	0.000562698
y	0.683039	0.498125	0.00275916	0.562326

## Sheet: C_costaricensis__Chl.a
	h	o	y
h
o	0.00383887
y	0.829603	0.00608659

[truncated: 51 more sheets: C_tasmanica__Chl.a, C_indecora__Chl.a, C_compacta__Tot.Chl, C_cephalanthii__Tot.Chl, C_costaricensis__Tot.Chl, C_tasmanica__Tot.Chl, C_californica__Tot.Chl, C_indecora__Tot.Chl, C_cephalanthii__Chl.a.b, C_costaricensis__Chl.a.b, C_tasmanica__Chl.a.b, C_indecora__Chl.a.b, C_sandwichiana__Tot.Car, C_polygonorum__Tot.Car, C_compacta__Tot.Car, C_cephalanthii__Tot.Car, C_costaricensis__Tot.Car, C_tasmanica__Tot.Car, C_californica__Tot.Car, C_denticulata__Tot.Car …]
